# Supplementary material for: Shedding Light on Microbial “Dark Matter”: Insights Into Novel Cloacimonadota and Omnitrophota From an Antarctic Lake
Source: Front Microbiol. 2021 Oct 11;12:741077. doi: 10.3389/fmicb.2021.741077 (PMC8542988; doi:10.3389/fmicb.2021.741077)
Supplement: Supplementary file 1 [file Table_1.XLSX]

## Sheet: Table description
Table S1 │ Description of all Ace Lake Cloacimonadota and Omnitrophota MAGs.
The MAGs represent 22 for Cloacimonadota and 81 for Omnitrophota.
The 24 MAGs chosen for indepth study (highlighted yellow in the table; also see Table S2) were selected based on high completeness, low contamination, and breadth of diversity represented (based on phylogenetic tree placement, average amino acid identity (AAI), and average nucleotide identity (ANI)).
Certain MAGs that were conspecific with the chosen MAGs based on AAI, were also examined.
AAI and ANI values between MAGs were calculated using compareM and FastANI, respectively. AAI values of <45% = different family; 45-65% = same family, different genus; 65-95% = same genus, different species; 95-100% = same species. HQ, high quality; MQ, medium quality.

## Sheet: Cloacimonadota
Cloacimonadota															AAI																						ANI
MAG ID	Quality	GTDBTk lineage	Completeness	Contamination	Size (bp)	5s rRNA	16s rRNA	23s rRNA	tRNA genes	Gene count	Scaffold count	Metagenome ID	Metagenome identifier	Proposed name (Candidatus genus and species)	3300022828_2	3300022838_7	3300022855_6	3300023295_3	3300025628_13	3300025642_32	3300025649_11	3300025661_33	3300025698_8	3300035698_1683	3300035698_1703	3300025642_18	3300025586_28	3300025586_11	3300025628_17	3300025642_13	3300035698_2003	3300035698_198	3300035698_1174	3300035698_1346	3300035698_1468	3300035698_360	3300022828_2	3300022838_7	3300022855_6	3300023295_3	3300025628_13	3300025642_32	3300025649_11	3300025661_33	3300025698_8	3300035698_1683	3300035698_1703	3300025642_18	3300025586_28
3300022828_2	MQ	Bacteria; Cloacimonadota; Cloacimonadia; JGIOTU-2; JGIOTU-2; JGIOTU-2	83.61	3.3	2375229	0	0	0	45	2401	336	3300022828	Ace Lake #227	Celaenobacter antarcticus gen. et sp. nov.	NA	96.72	99.48	97.41	98.89	94.73	99.72	98.98	99.74	97.99	83.93	75.66	55.31	50.1	50.73	50.43	49.68	49.3	51.92	51.92	51.82	49.78	100	96.963	99.1256	97.8169	98.619	96.3409	99.4576	98.2976	99.4606	97.5604	82.025	NA	NA
3300022838_7	MQ	Bacteria; Cloacimonadota; Cloacimonadia; JGIOTU-2; JGIOTU-2; JGIOTU-2	54.82	6.44	1511257	0	0	0	22	1507	286	3300022838	Ace Lake #1006	Celaenobacter antarcticus gen. et sp. nov.	96.72	NA	97.32	96.41	97.08	93.56	97.43	97.79	97.3	96.88	84.23	70.74	57.59	51.16	50.65	50.58	49.44	48.43	53.21	52.82	52.49	50.24	96.963	100	97.1647	96.7931	97.4939	95.0482	97.6969	97.2218	97.4313	97.2124	81.7468	NA	NA
3300022855_6	MQ	Bacteria; Cloacimonadota; Cloacimonadia; JGIOTU-2; JGIOTU-2; JGIOTU-2	88.45	1.1	2300858	0	1	1	37	2154	219	3300022855	Ace Lake #935	Celaenobacter antarcticus gen. et sp. nov.	99.48	97.32	NA	97.13	98.78	96.03	99.83	98.88	99.72	98.48	84.26	78.59	53.48	50.1	50.33	50.23	49.34	48.51	51.44	51.8	51.44	49.27	99.1256	97.1647	100	97.7585	98.7003	96.2019	99.7788	98.8692	99.5291	98.1581	82.17	97.7554	NA
3300023295_3	MQ	Bacteria; Cloacimonadota; Cloacimonadia; JGIOTU-2; JGIOTU-2	76.92	6.21	3354766	2	0	1	49	3852	573	3300023295	Ace Lake #1075	Celaenobacter antarcticus gen. et sp. nov.	97.41	96.41	97.13	NA	96.74	92.89	97.25	97.83	97.47	97.23	82.9	71.76	53.37	49.61	51.02	49.59	48.42	48.04	50.89	51.16	50.48	48.6	97.8169	96.7931	97.7585	100	97.405	94.8977	98.2073	97.5833	98.1095	97.4056	82.1619	NA	NA
3300025628_13	MQ	Bacteria; Cloacimonadota; Cloacimonadia; JGIOTU-2; JGIOTU-2; JGIOTU-2	73.63	8.24	2102950	1	1	1	39	2047	251	3300025628	Ace Lake 02UKH (SPAdes)	Celaenobacter antarcticus gen. et sp. nov.	98.89	97.08	98.78	96.74	NA	95.5	99.24	99.43	99.09	98.34	84.59	75.21	54.76	49.92	49.7	50.03	49.25	48.88	51.78	51.66	50.99	49.49	98.619	97.4939	98.7003	97.405	100	95.5006	99.3192	98.3991	98.9817	97.7036	82.0291	NA	NA
3300025642_32	MQ	Bacteria; Cloacimonadota; Cloacimonadia; JGIOTU-2; JGIOTU-2; JGIOTU-2	58.79	7.51	1457322	0	0	0	20	1273	144	3300025642	Ace Lake 02UKL (SPAdes)	Celaenobacter antarcticus gen. et sp. nov.	94.73	93.56	96.03	92.89	95.5	NA	96.27	92.56	95.58	92.97	83.69	57.07	54.56	50.48	51.1	49.95	49.45	48.54	52.76	52.53	52.34	49.31	96.3409	95.0482	96.2019	94.8977	95.5006	100	96.9738	95.402	96.6168	94.3605	81.6233	NA	NA
3300025649_11	MQ	Bacteria; Cloacimonadota; Cloacimonadia; JGIOTU-2; JGIOTU-2; JGIOTU-2	97.8	1.1	2963691	1	1	1	48	2664	108	3300025649	Ace Lake 02UKM (SPAdes)	Celaenobacter antarcticus gen. et sp. nov.	99.72	97.43	99.83	97.25	99.24	96.27	NA	99.54	99.78	99.21	84.48	77.26	55.29	50.05	49.84	50.13	49.55	49.07	51.88	52.04	51.5	49.47	99.4576	97.6969	99.7788	98.2073	99.3192	96.9738	100	99.4841	99.7535	98.7666	82.3037	97.616	NA
3300025661_33	MQ	Bacteria; Cloacimonadota; Cloacimonadia; JGIOTU-2; JGIOTU-2; JGIOTU-2	53.3	0	636344	0	0	0	17	695	113	3300025661	Ace Lake 02UKS (SPAdes)	Celaenobacter antarcticus gen. et sp. nov.	98.98	97.79	98.88	97.83	99.43	92.56	99.54	NA	99.57	99.33	85.22	67.65	54.7	51.1	51.72	51.28	50.27	48.28	52.69	52.64	52.74	50.76	98.2976	97.2218	98.8692	97.5833	98.3991	95.402	99.4841	100	99.0997	97.6895	82.6342	NA	NA
3300025698_8	HQ	Bacteria; Cloacimonadota; Cloacimonadia; JGIOTU-2; JGIOTU-2; JGIOTU-2	91.76	4.4	2706754	1	1	1	48	2530	175	3300025698	Ace Lake 02UKX (SPAdes)	Celaenobacter antarcticus gen. et sp. nov. (type MAG)	99.74	97.3	99.72	97.47	99.09	95.58	99.78	99.57	NA	98.64	84.32	75.86	55.23	50.57	50.16	50.51	49.78	49.3	52.13	52.28	51.99	49.72	99.4606	97.4313	99.5291	98.1095	98.9817	96.6168	99.7535	99.0997	100	98.2523	82.1512	97.1588	NA
3300035698_1683	MQ	Bacteria; Cloacimonadota; Cloacimonadia; JGIOTU-2; JGIOTU-2; JGIOTU-2	64.64	1.26	1040867	0	0	0	24	1122	228	3300035698	Combined Assembly	Celaenobacter antarcticus gen. et sp. nov.	97.99	96.88	98.48	97.23	98.34	92.97	99.21	99.33	98.64	NA	85.38	74.26	54.44	50.28	51.11	51.19	49.98	48.66	51.76	51.98	51.15	50.12	97.5604	97.2124	98.1581	97.4056	97.7036	94.3605	98.7666	97.6895	98.2523	100	81.8895	95.0168	NA
3300035698_1703	MQ	Bacteria; Cloacimonadota; Cloacimonadia; JGIOTU-2; JGIOTU-2; JGIOTU-2	91.21	1.1	1873244	1	1	0	40	1975	246	3300035698	Combined Assembly	Celaenobacter polaris sp. nov. (type MAG)	83.93	84.23	84.26	82.9	84.59	83.69	84.48	85.22	84.32	85.38	NA	65.35	52.87	49.71	50.05	49.73	48.85	48.05	51.77	51.32	50.63	49.95	82.025	81.7468	82.17	82.1619	82.0291	81.6233	82.3037	82.6342	82.1512	81.8895	100	NA	NA
3300025642_18	MQ	Bacteria; Cloacimonadota; Cloacimonadia; Cloacimonadales; TCS61	66.49	8.79	2617368	1	0	1	32	2600	352	3300025642	Ace Lake 02UKL (SPAdes)	-	75.66	70.74	78.59	71.76	75.21	57.07	77.26	67.65	75.86	74.26	65.35	NA	96.44	55.68	55.65	55	54.65	53.81	61.75	61.95	60.53	51.91	NA	NA	97.7554	NA	NA	NA	97.616	NA	97.1588	95.0168	NA	100	97.4407
3300025586_28	MQ	Bacteria; Cloacimonadota; Cloacimonadia; Cloacimonadales; TCS61	50.02	3.3	1062284	1	1	1	15	1068	144	3300025586	Ace Lake 02UKG (SPAdes)	-	55.31	57.59	53.48	53.37	54.76	54.56	55.29	54.7	55.23	54.44	52.87	96.44	NA	56.36	58.02	57.25	54.67	54.13	64.12	64.85	63.13	54.14	NA	NA	NA	NA	NA	NA	NA	NA	NA	NA	NA	97.4407	100
3300025586_11	MQ	Bacteria; Cloacimonadota; Cloacimonadia; Cloacimonadales	73.21	3.3	3525818	1	2	0	30	2654	266	3300025586	Ace Lake 02UKG (SPAdes)	Stygibacter australis gen. et. sp. nov.	50.1	51.16	50.1	49.61	49.92	50.48	50.05	51.1	50.57	50.28	49.71	55.68	56.36	NA	98.65	99.76	99.7	85.93	56.61	55.59	55.69	51.99	NA	NA	NA	NA	NA	NA	NA	NA	NA	NA	NA	NA	NA
3300025628_17	MQ	Bacteria; Cloacimonadota; Cloacimonadia; Cloacimonadales	57.94	2.2	1878920	0	0	0	20	1778	373	3300025628	Ace Lake 02UKH (SPAdes)	Stygibacter australis gen. et. sp. nov.	50.73	50.65	50.33	51.02	49.7	51.1	49.84	51.72	50.16	51.11	50.05	55.65	58.02	98.65	NA	99.02	98.94	84.76	57.57	56.74	56.8	53.63	NA	NA	NA	NA	NA	NA	NA	NA	NA	NA	NA	NA	NA
3300025642_13	MQ	Bacteria; Cloacimonadota; Cloacimonadia; Cloacimonadales	88.4	3.3	3821296	2	1	1	40	2995	278	3300025642	Ace Lake 02UKL (SPAdes)	Stygibacter australis gen. et. sp. nov. (type MAG)	50.43	50.58	50.23	49.59	50.03	49.95	50.13	51.28	50.51	51.19	49.73	55	57.25	99.76	99.02	NA	99.59	86.13	57.07	55.83	56.07	52.45	NA	NA	NA	NA	NA	NA	NA	NA	NA	NA	NA	NA	NA
3300035698_2003	MQ	Bacteria; Cloacimonadota; Cloacimonadia; Cloacimonadales	69.18	2.75	3233102	2	0	0	31	2741	459	3300035698	Combined Assembly	Stygibacter australis gen. et. sp. nov.	49.68	49.44	49.34	48.42	49.25	49.45	49.55	50.27	49.78	49.98	48.85	54.65	54.67	99.7	98.94	99.59	NA	85.57	55.81	54.84	54.86	51.37	NA	NA	NA	NA	NA	NA	NA	NA	NA	NA	NA	NA	NA
3300035698_198	MQ	Bacteria; Cloacimonadota; Cloacimonadia; Cloacimonadales	57.93	0	2433077	1	0	0	24	2183	390	3300035698	Combined Assembly	Stygibacter frigidus sp. nov. (type MAG)	49.3	48.43	48.51	48.04	48.88	48.54	49.07	48.28	49.3	48.66	48.05	53.81	54.13	85.93	84.76	86.13	85.57	NA	55.44	54.86	54.46	50.94	NA	NA	NA	NA	NA	NA	NA	NA	NA	NA	NA	NA	NA
3300035698_1174	MQ	Bacteria; Cloacimonadota; Cloacimonadia; Cloacimonadales; TCS61	91.14	1.65	2342648	1	0	0	37	2292	355	3300035698	Combined Assembly	Tenebribacter mawsonii sp. nov. (type MAG)	51.92	53.21	51.44	50.89	51.78	52.76	51.88	52.69	52.13	51.76	51.77	61.75	64.12	56.61	57.57	57.07	55.81	55.44	NA	80.24	77.73	54.12	NA	NA	NA	NA	NA	NA	NA	NA	NA	NA	NA	NA	NA
3300035698_1346	MQ	Bacteria; Cloacimonadota; Cloacimonadia; Cloacimonadales; TCS61	96.64	0	2808146	2	0	0	42	2573	181	3300035698	Combined Assembly	Tenebribacter burtonii gen. et sp. nov. (type MAG)	51.92	52.82	51.8	51.16	51.66	52.53	52.04	52.64	52.28	51.98	51.32	61.95	64.85	55.59	56.74	55.83	54.84	54.86	80.24	NA	78.95	52.96	NA	NA	NA	NA	NA	NA	NA	NA	NA	NA	NA	NA	NA
3300035698_1468	MQ	Bacteria; Cloacimonadota; Cloacimonadia; Cloacimonadales; TCS61	96.7	0	3004034	1	0	0	38	2855	218	3300035698	Combined Assembly	Tenebribacter davisii sp. nov. (type MAG)	51.82	52.49	51.44	50.48	50.99	52.34	51.5	52.74	51.99	51.15	50.63	60.53	63.13	55.69	56.8	56.07	54.86	54.46	77.73	78.95	NA	53.02	NA	NA	NA	NA	NA	NA	NA	NA	NA	NA	NA	NA	NA
3300035698_360	MQ	Bacteria; Cloacimonadota; Cloacimonadia; Cloacimonadales	80.16	1.28	2300804	1	1	1	31	2334	447	3300035698	Combined Assembly	Zophobacter franzmannii gen. et sp. nov. (type MAG)	49.78	50.24	49.27	48.6	49.49	49.31	49.47	50.76	49.72	50.12	49.95	51.91	54.14	51.99	53.63	52.45	51.37	50.94	54.12	52.96	53.02	NA	NA	NA	NA	NA	NA	NA	NA	NA	NA	NA	NA	NA	NA
[truncated: 9 more columns]

## Sheet: Omnitrophota
Omnitrophota															AAI
MAG ID	Quality	GTDBTk lineage	Completeness	Contamination	Size (bp)	5s rRNA	16s rRNA	23s rRNA	tRNA genes	Gene count	Scaffold count	Metagenome ID	Metagenome identifier	Proposed name (Candidatus genus and species)	3300035698_1100	3300022854_9	3300022864_11	3300022871_6	3300023233_9	3300023241_9	3300023244_9	3300023253_10	3300023435_8	3300024048_9	3300025586_25	3300025669_19	3300035698_985	3300035698_828	3300035698_1555	3300035698_1005	3300025586_43	3300025649_27	3300025697_14	3300035698_1821	3300035698_303	3300035698_418	3300035698_568	3300035698_921	3300035698_344	3300035698_749	3300035698_233	3300025642_46	3300025586_34	3300035698_2000	3300035698_1655	3300035698_239	3300035698_773	3300035698_1500	3300025669_20
3300035698_1100	MQ	Bacteria; Omnitrophota; koll11; UBA10015	91.58	2.15	1505651	0	1	0	42	1546	56	3300035698	Combined Assembly	Aceula lacicola gen. et sp. nov. (type MAG)	NA	99.95	99.9	99.95	99.96	99.98	99.96	99.39	99.85	99.94	99.97	99.99	67.58	64.65	60.19	49.62	49.02	49.07	48.91	48.96	48.97	48.86	49.05	49.18	49.56	49.5	49.39	49.37	50.08	49.47	48.85	48.87	49.21	49.43	49.91
3300022854_9	MQ	Bacteria; Omnitrophota; koll11; UBA10015	84.59	2.15	1203368	0	0	0	34	1271	111	3300022854	Ace Lake #141	Aceula lacicola gen. et sp. nov.	99.95	NA	99.49	99.85	99.53	99.77	99.83	99.12	99.5	99.56	99.88	99.49	67.52	63.82	59.8	49.21	48.24	48.87	48.75	48.24	48.77	48.42	48.5	48.62	49.14	49.09	49.07	49.15	49.63	49.3	48.51	48.37	49	49.05	49.66
3300022864_11	MQ	Bacteria; Omnitrophota; koll11; UBA10015	81.54	5.47	1187839	0	1	0	28	1319	158	3300022864	Ace Lake #653	Aceula lacicola gen. et sp. nov.	99.9	99.49	NA	99.88	99.64	99.92	99.91	99.4	99.82	99.84	99.91	99.6	67.66	64.46	60.1	49.53	48.54	49.22	48.87	48.58	48.7	49.22	49.13	49.21	49.46	49.34	49.33	49.47	50.57	49.3	48.8	48.71	48.6	49.46	50.1
3300022871_6	MQ	Bacteria; Omnitrophota; koll11; UBA10015	88.35	4.84	1636333	0	1	1	44	1672	43	3300022871	Ace Lake #95	Aceula lacicola gen. et sp. nov.	99.95	99.85	99.88	NA	99.96	99.98	99.97	99.37	99.74	99.98	99.89	99.8	67.71	64.52	60.13	49.88	49.03	49.27	49.37	49.03	49.1	49.01	49.13	49.16	49.85	49.44	49.4	49.43	50.25	49.59	49.04	48.92	49.14	49.48	50.23
3300023233_9	MQ	Bacteria; Omnitrophota; koll11; UBA10015	81.9	1.43	1258349	0	0	0	37	1308	117	3300023233	Ace Lake #1400	Aceula lacicola gen. et sp. nov.	99.96	99.53	99.64	99.96	NA	99.97	99.89	99.1	99.79	99.69	99.9	99.81	67.96	64.93	60.06	49.58	48.84	49.18	49.5	48.85	49.06	48.93	49.11	49.21	49.5	49.46	49.99	49.62	50.22	49.55	48.85	48.84	49.11	49.62	50.37
3300023241_9	HQ	Bacteria; Omnitrophota; koll11; UBA10015	90.5	3.23	1427751	0	1	1	41	1427	32	3300023241	Ace Lake #474	Aceula lacicola gen. et sp. nov.	99.98	99.77	99.92	99.98	99.97	NA	99.97	99.26	99.88	99.88	99.96	99.89	67.75	64.51	60.3	49.86	49.13	49.3	49.17	49.07	49.02	48.92	49.09	49.16	49.61	49.44	49.27	49.36	50.03	49.53	48.88	48.91	49.22	49.45	50.03
3300023244_9	MQ	Bacteria; Omnitrophota; koll11; UBA10015	89.43	2.15	1544616	0	1	1	43	1539	32	3300023244	Ace Lake #93	Aceula lacicola gen. et sp. nov.	99.96	99.83	99.91	99.97	99.89	99.97	NA	99.29	99.76	99.92	99.9	99.89	67.72	64.62	60.23	49.76	49.07	49.24	49.08	49.1	49.12	48.96	49.34	49.36	49.79	49.47	49.3	49.41	50.19	49.52	48.91	48.88	49.11	49.44	50.17
3300023253_10	MQ	Bacteria; Omnitrophota; koll11; UBA10015	67.95	3.76	1088622	0	0	0	29	1218	183	3300023253	Ace Lake #1398	Aceula lacicola gen. et sp. nov.	99.39	99.12	99.4	99.37	99.1	99.26	99.29	NA	98.91	99.15	99.28	98.96	68.33	64.27	60.43	49.8	48.4	49.55	49.15	48.69	49.15	49.15	48.88	51.45	50.22	49.03	49.61	49.02	50.05	49.55	48.68	48.59	48.59	49.61	50.14
3300023435_8	HQ	Bacteria; Omnitrophota; koll11; UBA10015	90.5	3.23	1516434	0	1	1	41	1568	72	3300023435	Ace Lake #143	Aceula lacicola gen. et sp. nov.	99.85	99.5	99.82	99.74	99.79	99.88	99.76	98.91	NA	99.77	99.94	99.94	67.58	64.78	59.99	49.55	48.74	49	48.8	48.76	48.62	48.83	48.82	49.15	49.27	49.18	49.07	49.04	49.9	49.04	48.53	48.62	48.91	49.46	49.96
3300024048_9	MQ	Bacteria; Omnitrophota; koll11; UBA10015	84.04	0	1219824	0	0	0	36	1290	129	3300024048	Ace Lake #655	Aceula lacicola gen. et sp. nov.	99.94	99.56	99.84	99.98	99.69	99.88	99.92	99.15	99.77	NA	99.97	99.67	67.43	64.13	59.89	49.45	48.63	49.06	48.73	48.71	48.67	48.78	48.97	48.79	49.66	49.08	49.08	48.94	49.89	49.25	48.17	48.49	48.14	48.99	49.72
3300025586_25	HQ	Bacteria; Omnitrophota; koll11; UBA10015	91.58	2.15	1533113	0	1	1	42	1534	24	3300025586	Ace Lake 02UKG (SPAdes)	Aceula lacicola gen. et sp. nov.	99.97	99.88	99.91	99.89	99.9	99.96	99.9	99.28	99.94	99.97	NA	99.98	67.56	64.72	60.1	49.79	49.08	49.27	49.1	48.99	49.08	48.9	49.28	49.31	49.8	49.33	49.25	49.24	50.02	49.41	48.91	48.86	49.17	49.48	50.24
3300025669_19	HQ	Bacteria; Omnitrophota; koll11; UBA10015	90.5	2.15	1385999	0	1	1	35	1370	24	3300025669	Ace Lake 02UKB (SPAdes)	Aceula lacicola gen. et sp. nov.	99.99	99.49	99.6	99.8	99.81	99.89	99.89	98.96	99.94	99.67	99.98	NA	67.9	64.76	60.18	49.64	49.05	49.17	49	48.85	48.98	48.77	48.91	49.04	49.53	49.28	49.3	49.39	50.08	49.35	48.67	48.59	48.99	49.22	49.89
3300035698_985	HQ	Bacteria; Omnitrophota; koll11; UBA10015	91.58	1.08	1913144	1	1	1	42	1849	33	3300035698	Combined Assembly	Aceula meridiana sp. nov. (type MAG)	67.58	67.52	67.66	67.71	67.96	67.75	67.72	68.33	67.58	67.43	67.56	67.9	NA	63.85	59.23	49.43	49.21	49.31	49.11	49.67	49.35	48.92	48.77	48.93	49.66	49.34	49.71	48.79	49.9	49	48.69	49.12	49.04	49.15	49.74
3300035698_828	MQ	Bacteria; Omnitrophota; koll11; UBA10015	51.66	3.29	1169970	0	1	0	34	1446	365	3300035698	Combined Assembly	-	64.65	63.82	64.46	64.52	64.93	64.51	64.62	64.27	64.78	64.13	64.72	64.76	63.85	NA	57.61	50.11	49.51	49.09	49.72	50.17	49.7	48.63	48.08	49.59	49.48	49.18	48.95	48.63	50.1	49.61	49.06	49.18	49.54	50.01	50.44
3300035698_1555	MQ	Bacteria; Omnitrophota; koll11; UBA10015; kpj58rc	88.71	1.08	2044061	1	1	1	36	2019	129	3300035698	Combined Assembly	Zapsychrus exili gen. et sp. nov. (type MAG)	60.19	59.8	60.1	60.13	60.06	60.3	60.23	60.43	59.99	59.89	60.1	60.18	59.23	57.61	NA	49.86	49.12	49.49	49.37	49.44	48.83	49.03	48.72	48.8	49.77	49.66	50.28	48.78	50.05	49.42	48.76	49.15	48.69	49.18	50.07
3300035698_1005	MQ	Bacteria; Omnitrophota; koll11; 4484-171; 4484-171	82.44	2.9	1108752	1	1	1	40	1278	108	3300035698	Combined Assembly	Susulua stagnicola gen. et sp. nov. (type MAG)	49.62	49.21	49.53	49.88	49.58	49.86	49.76	49.8	49.55	49.45	49.79	49.64	49.43	50.11	49.86	NA	99.69	99.66	99.56	84.17	77.88	77.04	76.22	63.32	62.73	50.83	50.22	50.35	49.79	50.01	50.16	50.04	50.53	49.3	60.21
3300025586_43	MQ	Bacteria; Omnitrophota; koll11; 4484-171; 4484-171	57.35	0	575875	0	0	0	26	623	8	3300025586	Ace Lake 02UKG (SPAdes)	Susulua stagnicola gen. et sp. nov.	49.02	48.24	48.54	49.03	48.84	49.13	49.07	48.4	48.74	48.63	49.08	49.05	49.21	49.51	49.12	99.69	NA	99.64	99.65	84.88	78.31	78.5	76.4	63.34	62.82	49.76	49.63	49.97	48.91	49.29	48.86	49.4	49.74	47.85	48.53
3300025649_27	MQ	Bacteria; Omnitrophota; koll11; 4484-171; 4484-171	83.15	0	1071024	0	1	0	38	1166	31	3300025649	Ace Lake 02UKM (SPAdes)	Susulua stagnicola gen. et sp. nov.	49.07	48.87	49.22	49.27	49.18	49.3	49.24	49.55	49	49.06	49.27	49.17	49.31	49.09	49.49	99.66	99.64	NA	99.69	84.11	77.45	76.92	75.61	63.63	63.31	50.65	49.53	49.97	49.98	49.55	49.75	49.81	50.67	50.37	60.89
3300025697_14	MQ	Bacteria; Omnitrophota; koll11; 4484-171; 4484-171	79.39	0	1062303	1	1	1	41	1244	43	3300025697	Ace Lake 02UKC (SPAdes)	Susulua stagnicola gen. et sp. nov.	48.91	48.75	48.87	49.37	49.5	49.17	49.08	49.15	48.8	48.73	49.1	49	49.11	49.72	49.37	99.56	99.65	99.69	NA	84.24	78.21	77.04	76.01	63.2	63.06	50.36	49.51	49.43	49.85	49.25	49.38	49.47	50.21	49.91	59.33
3300035698_1821	MQ	Bacteria; Omnitrophota; koll11; 4484-171; 4484-171	80.97	2.35	1143739	0	1	0	39	1286	89	3300035698	Combined Assembly	-	48.96	48.24	48.58	49.03	48.85	49.07	49.1	48.69	48.76	48.71	48.99	48.85	49.67	50.17	49.44	84.17	84.88	84.11	84.24	NA	78.37	78.01	76.59	62.84	62.22	50.08	49.82	49.32	48.62	49.51	49.26	49.35	49.65	48.52	54.7
3300035698_303	MQ	Bacteria; Omnitrophota; koll11; 4484-171; 4484-171	73.48	4.3	1019387	0	0	0	36	1143	152	3300035698	Combined Assembly	-	48.97	48.77	48.7	49.1	49.06	49.02	49.12	49.15	48.62	48.67	49.08	48.98	49.35	49.7	48.83	77.88	78.31	77.45	78.21	78.37	NA	80.96	80.24	62.91	62.65	49.53	49.23	49.03	49.79	48.96	48.98	49.03	49.61	49.64	53.46
3300035698_418	MQ	Bacteria; Omnitrophota; koll11; 4484-171; 4484-171	68	0.27	1040591	0	1	0	33	1159	105	3300035698	Combined Assembly	-	48.86	48.42	49.22	49.01	48.93	48.92	48.96	49.15	48.83	48.78	48.9	48.77	48.92	48.63	49.03	77.04	78.5	76.92	77.04	78.01	80.96	NA	78.58	63.3	62.35	50.61	49.68	49.64	49.36	49.59	49.72	49.74	50.14	49.19	51.57
3300035698_568	MQ	Bacteria; Omnitrophota; koll11; 4484-171; 4484-171	66.26	4.12	1363152	0	1	0	42	1538	243	3300035698	Combined Assembly	-	49.05	48.5	49.13	49.13	49.11	49.09	49.34	48.88	48.82	48.97	49.28	48.91	48.77	48.08	48.72	76.22	76.4	75.61	76.01	76.59	80.24	78.58	NA	61.9	61.47	50.41	49.04	49.66	48.85	49.07	49.73	49.42	49.23	49.07	52.77
3300035698_921	MQ	Bacteria; Omnitrophota; koll11; 4484-171; 4484-171	86.38	1.08	1568166	1	1	2	44	1485	26	3300035698	Combined Assembly	-	49.18	48.62	49.21	49.16	49.21	49.16	49.36	51.45	49.15	48.79	49.31	49.04	48.93	49.59	48.8	63.32	63.34	63.63	63.2	62.84	62.91	63.3	61.9	NA	60.63	49.34	48.63	49.24	49.38	49.2	48.97	49.3	49.5	48.28	50.8
3300035698_344	MQ	Bacteria; Omnitrophota; koll11; 4484-171; 4484-171	87.75	4.3	1562770	0	1	0	43	1714	93	3300035698	Combined Assembly	-	49.56	49.14	49.46	49.85	49.5	49.61	49.79	50.22	49.27	49.66	49.8	49.53	49.66	49.48	49.77	62.73	62.82	63.31	63.06	62.22	62.65	62.35	61.47	60.63	NA	49.86	49.07	49.03	49.26	49.34	48.91	48.89	49.63	48.25	50.59
3300035698_749	MQ	Bacteria; Omnitrophota; 4484-49; 4484-49; 4484-49	90.86	3.23	1631258	0	1	0	53	1677	88	3300035698	Combined Assembly	Saelkia tenebricola gen. et sp. nov. (type MAG)	49.5	49.09	49.34	49.44	49.46	49.44	49.47	49.03	49.18	49.08	49.33	49.28	49.34	49.18	49.66	50.83	49.76	50.65	50.36	50.08	49.53	50.61	50.41	49.34	49.86	NA	88.68	63.95	63.82	63.29	63.55	63.28	62.65	49.52	49.71
3300035698_233	MQ	Bacteria; Omnitrophota; 4484-49; 4484-49; 4484-49	60.53	1.81	904029	0	1	0	17	1051	177	3300035698	Combined Assembly	-	49.39	49.07	49.33	49.4	49.99	49.27	49.3	49.61	49.07	49.08	49.25	49.3	49.71	48.95	50.28	50.22	49.63	49.53	49.51	49.82	49.23	49.68	49.04	48.63	49.07	88.68	NA	63.98	64.03	64.16	63.88	63.63	63.06	49.45	48.9
3300025642_46	MQ	Bacteria; Omnitrophota; 4484-49; 4484-49; 4484-49	56.93	1.08	866750	0	1	0	24	959	157	3300025642	Ace Lake 02UKL (SPAdes)	Kaelpia aquatica gen. et sp. nov.	49.37	49.15	49.47	49.43	49.62	49.36	49.41	49.02	49.04	48.94	49.24	49.39	48.79	48.63	48.78	50.35	49.97	49.97	49.43	49.32	49.03	49.64	49.66	49.24	49.03	63.95	63.98	NA	98.6	99.35	84.06	82.29	79.33	49.46	49.99
3300025586_34	MQ	Bacteria; Omnitrophota; 4484-49; 4484-49; 4484-49	53.84	1.17	736349	1	0	1	25	811	146	3300025586	Ace Lake 02UKG (SPAdes)	Kaelpia aquatica gen. et sp. nov.	50.08	49.63	50.57	50.25	50.22	50.03	50.19	50.05	49.9	49.89	50.02	50.08	49.9	50.1	50.05	49.79	48.91	49.98	49.85	48.62	49.79	49.36	48.85	49.38	49.26	63.82	64.03	98.6	NA	99.43	84.48	82.75	78.5	50.4	50.87
3300035698_2000	HQ	Bacteria; Omnitrophota; 4484-49; 4484-49	92.65	0	1339195	1	1	1	43	1416	46	3300035698	Combined Assembly	Kaelpia aquatica gen. et sp. nov. (type MAG)	49.47	49.3	49.3	49.59	49.55	49.53	49.52	49.55	49.04	49.25	49.41	49.35	49	49.61	49.42	50.01	49.29	49.55	49.25	49.51	48.96	49.59	49.07	49.2	49.34	63.29	64.16	99.35	99.43	NA	84.1	81.66	77.86	49.41	49.82
3300035698_1655	HQ	Bacteria; Omnitrophota; 4484-49; 4484-49	91.58	0	1457239	1	1	1	45	1508	43	3300035698	Combined Assembly	Kaelpia imicola sp. nov. (type MAG)	48.85	48.51	48.8	49.04	48.85	48.88	48.91	48.68	48.53	48.17	48.91	48.67	48.69	49.06	48.76	50.16	48.86	49.75	49.38	49.26	48.98	49.72	49.73	48.97	48.91	63.55	63.88	84.06	84.48	84.1	NA	81.51	77.51	49.08	49.55
3300035698_239	MQ	Bacteria; Omnitrophota; 4484-49; 4484-49	89.78	1.08	1372482	1	0	1	38	1444	86	3300035698	Combined Assembly	-	48.87	48.37	48.71	48.92	48.84	48.91	48.88	48.59	48.62	48.49	48.86	48.59	49.12	49.18	49.15	50.04	49.4	49.81	49.47	49.35	49.03	49.74	49.42	49.3	48.89	63.28	63.63	82.29	82.75	81.66	81.51	NA	79.2	49.38	49.87
3300035698_773	MQ	Bacteria; Omnitrophota; 4484-49; 4484-49	66.75	2.15	1162998	0	0	0	29	1273	170	3300035698	Combined Assembly	-	49.21	49	48.6	49.14	49.11	49.22	49.11	48.59	48.91	48.14	49.17	48.99	49.04	49.54	48.69	50.53	49.74	50.67	50.21	49.65	49.61	50.14	49.23	49.5	49.63	62.65	63.06	79.33	78.5	77.86	77.51	79.2	NA	49.66	50.2
3300035698_1500	MQ	Bacteria; Omnitrophota; 4484-49	76.34	1.14	916014	0	1	0	22	1013	91	3300035698	Combined Assembly	Kappaea frigidicola gen. et sp. nov. (type MAG)	49.43	49.05	49.46	49.48	49.62	49.45	49.44	49.61	49.46	48.99	49.48	49.22	49.15	50.01	49.18	49.3	47.85	50.37	49.91	48.52	49.64	49.19	49.07	48.28	48.25	49.52	49.45	49.46	50.4	49.41	49.08	49.38	49.66	NA	99.43
3300025669_20	MQ	Bacteria; Omnitrophota; 4484-49	81.72	6.45	1352796	0	1	1	40	1468	82	3300025669	Ace Lake 02UKB (SPAdes)	Kappaea frigidicola gen. et sp. nov.	49.91	49.66	50.1	50.23	50.37	50.03	50.17	50.14	49.96	49.72	50.24	49.89	49.74	50.44	50.07	60.21	48.53	60.89	59.33	54.7	53.46	51.57	52.77	50.8	50.59	49.71	48.9	49.99	50.87	49.82	49.55	49.87	50.2	99.43	NA
3300025642_43	MQ	Bacteria; Omnitrophota; 4484-49	62.37	0.26	908397	0	0	0	25	996	62	3300025642	Ace Lake 02UKL (SPAdes)	Kappaea frigidicola gen. et sp. nov.	49.44	49.14	49.37	49.73	50.04	49.63	49.91	49.72	49.58	49.02	49.88	49.67	49.47	50.31	49.81	49.6	48.11	49.97	49.73	49	48.71	49.2	48.9	49.08	49.02	49.81	49.2	49.63	51.2	50.09	49.77	50.24	50.8	99.41	99.16
3300035698_1097	HQ	Bacteria; Omnitrophota; koll11; UBA1560	93.01	2.15	2025415	1	1	1	46	1891	96	3300035698	Combined Assembly	Tantalella remota gen. et sp. nov. (type MAG)	50.6	50.11	50.28	50.67	50.27	50.64	50.69	50.41	50.35	50.09	50.61	50.53	50	49.52	49.86	48.45	48.07	48.4	48.33	48.48	48.13	48.48	48.49	48.38	49.25	49.27	48.68	48.85	49.97	49.37	48.81	49.13	48.8	49.85	49.61
3300035698_1031	MQ	Bacteria; Omnitrophota; koll11; UBA1560	53.64	1.34	563214	0	0	0	14	668	113	3300035698	Combined Assembly	-	49.99	49.65	49.83	49.99	50.06	49.95	49.89	50.06	50.04	49.06	50.01	49.86	49.85	50.53	49.54	48.47	47.28	48.7	48.43	47.34	46.94	48.62	47.3	48.64	47.9	50.16	49.52	49.21	50.07	49.4	48.85	49.48	50.04	49.98	50.43
3300035698_1779	MQ	Bacteria; Omnitrophota; koll11; UBA1560	74.03	1.71	991125	0	0	0	19	1104	209	3300035698	Combined Assembly	-	50.37	49.73	50.25	50.19	50.14	50.32	50.2	50.11	49.97	50.16	50.1	50.39	49.74	49.33	49.78	49.24	48.01	48.75	48.62	48.55	47.87	48.99	48.36	49.19	48.47	50.56	50.14	49.33	50.77	49.85	49.11	49.95	49.91	50.42	50.48
3300035698_848	MQ	Bacteria; Omnitrophota; koll11; UBA1560	90.86	2.69	1592514	0	0	0	43	1716	113	3300035698	Combined Assembly	Aadella gelida gen. et sp. nov.	50.54	49.84	50.24	50.49	50.66	50.53	50.5	50.4	50.56	49.91	50.41	50.47	50.37	49.61	50.51	49.4	48.19	48.82	48.76	49.38	47.97	49.27	48.8	49.13	49.29	50.32	49.47	49.5	50.26	49.89	49.52	49.77	49.72	50.22	50.55
3300025669_12	MQ	Bacteria; Omnitrophota; koll11; UBA1560; RBG-13-46-9	95.16	4.84	2066999	2	0	1	60	2219	103	3300025669	Ace Lake 02UKB (SPAdes)	Aadella gelida gen. et sp. nov. (type MAG)	50.46	50.35	50.08	50.43	50.73	50.48	50.46	50.34	50.52	49.68	50.3	50.36	50.47	49.27	50.44	49.2	48.4	49.13	49.27	49.15	47.9	49.61	48.85	48.89	49.55	49.97	49.2	49.17	50.35	49.8	49.5	49.62	49.49	50.12	50.37
3300035698_729	MQ	Bacteria; Omnitrophota; koll11; UBA1560	60.29	2.87	1471448	1	0	1	26	1516	234	3300035698	Combined Assembly	-	50.53	49.08	49.87	50.18	49.4	50.19	50.33	49.55	49.8	49.4	50.18	49.88	50.4	49.06	50.07	48.38	46.81	48.46	48.35	48.1	47.77	47.84	46.91	48.09	48.25	48.45	47.77	47.7	48.74	48.97	48.44	49.41	49.22	49.22	49.18
3300035698_698	MQ	Bacteria; Omnitrophota; koll11; UBA1560	82.8	0.54	1706904	2	1	1	29	1736	263	3300035698	Combined Assembly	-	50.55	49.91	50.08	50.54	50.51	50.56	50.51	50.44	50.48	50.08	50.5	50.47	50.2	49.38	50.7	49.23	48.06	48.79	48.54	48.85	48.21	48.65	48.91	48.84	48.97	49.55	49.32	48.52	49.87	49.27	48.91	49.43	49.54	50.1	49.89
3300035698_88	MQ	Bacteria; Omnitrophota; koll11; UBA1560	87.05	9.01	2066852	0	0	1	39	2336	313	3300035698	Combined Assembly	-	50.31	49.89	50.25	50.29	50	50.31	50.38	50.03	50.24	49.74	50.3	50.09	49.96	49.43	49.92	48.76	48	48.8	48.68	48.05	47.66	48.57	48.73	48.37	49.38	49.68	49.23	48.36	49.89	48.94	48.75	49.07	48.57	50.48	50.35
3300035698_2056	MQ	Bacteria; Omnitrophota; koll11; UBA1560	73.78	3.23	1630841	1	1	1	40	1692	282	3300035698	Combined Assembly	-	50.11	49.72	49.84	50	49.91	50.21	50.03	50.28	49.77	49.87	50.09	50.18	49.36	49.35	49.82	48.68	47.7	49.25	49.1	48.85	48	48.51	48.05	48.86	48.91	49.85	49.61	49.19	49.66	49.54	49.23	49.82	49.75	49.29	49.45
3300035698_886	MQ	Bacteria; Omnitrophota; koll11; UBA10183; UBA10183	75.81	1.08	1238269	1	1	1	32	1265	87	3300035698	Combined Assembly	-	51.63	51.47	51.25	51.55	51.49	51.56	51.5	51.58	51.28	51.35	51.47	51.35	51.33	51.54	51.86	50.36	49.11	50.1	49.89	50.01	49.64	50.73	49.9	50.26	49.85	51.43	50.79	50.41	51.39	50.8	50.54	50.83	51.07	51.4	52
3300035698_32	HQ	Bacteria; Omnitrophota; koll11; UBA10183; UBA10183	92.47	0	1744161	1	1	1	43	1637	30	3300035698	Combined Assembly	Gorgyraea atricola gen. et sp. nov. (type MAG)	51.48	51.4	51.76	51.47	51.48	51.56	51.47	51.51	51.25	51.31	51.37	51.18	51.48	51.87	51.4	49.76	49.1	49.58	49.49	49.46	49.18	50.02	49.65	49.53	49.75	51.25	51.11	50.05	51.53	50.65	50.4	50.76	50.87	51.28	51.49
3300025669_32	MQ	Bacteria; Omnitrophota; koll11; UBA10183; UBA10183	60.22	0	591816	0	0	0	15	692	108	3300025669	Ace Lake 02UKB (SPAdes)	-	52	51.54	51.78	53.2	51.82	51.98	51.97	51.47	51.75	51.59	51.91	51.66	52.05	52.68	51.89	49.52	49.31	49.87	50.31	50.05	49.51	49.34	50.19	49.84	49.87	51.34	50.21	50.83	51.93	51.15	50.84	51.22	50.86	51.2	51.88
3300035698_1429	MQ	Bacteria; Omnitrophota; koll11; UBA10183; UBA10183	54.83	1.08	607797	0	0	0	9	693	128	3300035698	Combined Assembly	-	51.63	51.67	52.04	52.08	51.82	51.99	51.84	51.44	51.72	51.52	51.84	51.61	51.98	50.55	51.7	50.17	49.94	50.3	50.28	49.83	49.74	50.15	48.91	49.89	50.07	51.56	51.2	50.56	52.5	51.08	51.3	51.22	51.17	52.1	52.1
3300025628_30	MQ	Bacteria; Omnitrophota; koll11; UBA10183; UBA10183	69.96	2.69	905863	1	0	1	27	1009	115	3300025628	Ace Lake 02UKH (SPAdes)	-	51.9	51.83	52.23	51.81	52.15	51.84	51.81	51.59	51.85	51.73	51.8	51.62	51.64	51.63	51.47	50.05	49.6	49.98	50.17	49.74	49.31	49.63	49.53	49.52	49.73	51.84	51.26	50.98	51.84	51.17	50.74	51.43	51.69	51.48	51.42
3300025697_29	MQ	Bacteria; Omnitrophota; koll11; UBA10183; UBA10183	50.16	5.88	539400	0	0	0	11	669	126	3300025697	Ace Lake 02UKC (SPAdes)	-	51.65	52.28	52.19	51.91	51.81	51.84	51.78	51.84	51.86	51.77	51.84	51.71	52.27	52.24	51.85	50.36	48.41	50.11	49.9	49.43	49.09	49.68	48.77	49.51	49.94	51.39	50.62	51.35	51.43	51.38	51.37	51.42	51	52.31	51.67
3300023249_13	MQ	Bacteria; Omnitrophota; koll11; UBA10183; UBA10183	61.76	0.26	561756	0	0	0	14	652	116	3300023249	Ace Lake #937	-	51.73	52.02	52.71	52.15	52.24	52.03	52.09	52.22	51.82	51.66	51.95	51.82	51.91	51.03	51.91	50.39	49.11	50.31	50.2	49.43	49.45	49.38	48.27	49.73	49.1	51.41	52.19	51	51.72	51.19	50.65	50.88	50.74	51.41	51.52
3300023262_14	MQ	Bacteria; Omnitrophota; koll11; UBA10183; UBA10183	62.35	3.86	684874	0	0	0	27	811	136	3300023262	Ace Lake #185	-	51.46	51.71	51.94	51.75	51.68	51.65	51.84	51.86	51.53	51.31	51.59	51.44	51.8	52.03	51.44	50.41	50.33	50.45	50.21	49.81	50.27	49.45	49.93	50.51	49.8	51.45	50.77	50.5	51.06	50.74	50.68	51.11	51.04	51.93	51.96
3300024048_7	MQ	Bacteria; Omnitrophota; koll11; UBA10183	73.41	9.14	2035525	0	1	0	43	2112	286	3300024048	Ace Lake #655	Orphella occulta gen. et sp. nov.	51.99	51.56	51.66	51.67	52.17	52.14	52.01	51.83	51.7	51.51	51.9	51.96	51.46	52.29	51.7	51.07	49.78	50.23	50.69	50.88	50.25	51.39	50.84	50.26	50.56	51.49	51.23	51.04	51.54	50.72	50.6	50.44	50.08	50.95	52.08
3300023241_7	MQ	Bacteria; Omnitrophota; koll11; UBA10183	76.5	6.55	1741840	1	1	1	38	1811	241	3300023241	Ace Lake #474	Orphella occulta gen. et sp. nov.	51.44	51.02	51.07	51.36	51.61	51.73	51.51	51.26	51.31	50.93	51.65	51.52	51.1	51.59	50.67	50.09	49.36	49.88	50	50.47	49.68	49.95	49.78	49.73	50.02	50.4	50.51	50.26	50.58	50.01	49.98	49.86	49.8	50.8	51.78
3300023234_8	MQ	Bacteria; Omnitrophota; koll11; UBA10183	60.2	5.63	924735	0	1	0	30	1058	168	3300023234	Ace Lake #139	Orphella occulta gen. et sp. nov.	51.34	51.73	51.56	51.37	51.79	51.77	51.63	51.39	51.58	51.34	51.72	51.59	51.48	51.43	51.31	50.57	50.3	50.82	50.65	50.47	50.31	50.06	50.37	50.18	50.29	51.39	51.04	50.86	50.42	50.67	50.69	50.9	50.88	51.1	51.53
3300025698_23	MQ	Bacteria; Omnitrophota; koll11; UBA6215	61.18	0.06	834913	0	0	0	24	940	129	3300025698	Ace Lake 02UKX (SPAdes)	Orphella occulta gen. et sp. nov.	51.02	50.6	50.47	50.87	51.43	50.96	50.81	50.82	50.73	50.35	50.92	50.73	50.93	51.49	50.71	50.38	50.17	50.09	49.96	50.17	49.95	50.25	49.73	50.28	49.59	51	50.46	49.87	50.47	50.38	50.36	50.57	50.71	51.32	51.49
3300035698_104	MQ	Bacteria; Omnitrophota; koll11; CG1-02-43-210	61.23	3.99	968221	0	1	0	21	1079	155	3300035698	Combined Assembly	Orphella occulta gen. et sp. nov.	51.14	50.92	51.03	51.02	51.7	51.28	51.09	51.02	51.17	50.53	51.24	51.16	50.98	51.48	50.64	49.89	48.91	49.53	49.49	50.3	50.04	49.38	49.33	49.79	49.3	51.7	50.75	49.67	50.35	50.38	50.74	50.65	50.44	51.51	52.58
3300022854_7	MQ	Bacteria; Omnitrophota; koll11; CG1-02-43-210	77.59	8.62	1759694	0	1	0	52	1880	226	3300022854	Ace Lake #141	Orphella occulta gen. et sp. nov.	51.3	50.83	51.13	51.25	51.48	51.36	51.26	51.02	51.14	51.02	51.41	51.07	51.12	51.62	51.28	50.4	49.98	49.99	50.25	50.61	50.15	50.49	50.03	49.8	50.07	50.96	50.53	50.67	51.34	50.57	50.5	50.15	49.98	51.23	52
3300022871_4	MQ	Bacteria; Omnitrophota; koll11; CG1-02-43-210	79.19	5	1859633	2	1	1	37	2034	250	3300022871	Ace Lake #95	Orphella occulta gen. et sp. nov.	51.83	51.61	51.91	51.34	51.81	51.83	51.58	52.01	52.01	51.26	51.63	51.66	51.45	51.39	51.08	50.76	49.74	50.97	51.27	50.76	50.45	50.4	49.83	49.92	50.34	50.96	50.61	50.17	51.21	50.04	50.43	49.97	49.95	51.28	52.53
3300023435_7	MQ	Bacteria; Omnitrophota; koll11; CG1-02-43-210	88.65	8.06	1626428	1	1	1	41	1670	180	3300023435	Ace Lake #143	Orphella occulta gen. et sp. nov.	51.37	50.98	51.13	51.25	51.62	51.35	51.22	51.18	51.04	50.75	51.27	51.28	51	51.84	50.48	50.36	49.59	49.88	50.28	50.42	49.67	50.39	49.72	49.96	49.81	51.03	50.68	49.83	50.97	50.03	50.15	50.13	50.29	50.92	51.28
3300025628_29	MQ	Bacteria; Omnitrophota; koll11; UBA6215	57.87	1.61	958748	0	0	0	30	1071	141	3300025628	Ace Lake 02UKH (SPAdes)	Orphella occulta gen. et sp. nov.	51.02	50.68	50.8	51.02	51.34	51.14	51.02	50.98	50.96	50.44	51.08	50.94	50.84	50.87	51.11	50.06	49.55	49.62	49.96	50.28	50.19	50.49	49.8	49.82	50.02	51.32	50.47	49.99	50.4	50.51	50.43	50.35	50.07	51.15	51.43
3300023249_9	MQ	Bacteria; Omnitrophota; koll11; UBA6215	65.53	2.85	1161149	1	1	1	36	1294	185	3300023249	Ace Lake #937	Orphella occulta gen. et sp. nov.	51.24	51.22	51.46	51.35	51.79	51.72	51.46	51.28	51.26	51.07	51.51	51.27	51.23	51.44	51.2	50.82	50.29	50.29	50.33	50.59	49.96	50.84	50.23	50.29	50.08	51.12	50.43	49.98	50.76	50.53	50.52	50.33	50.25	51.63	52.27
3300025586_21	MQ	Bacteria; Omnitrophota; koll11; CG1-02-43-210	85.42	9.14	1857145	1	1	1	45	1828	180	3300025586	Ace Lake 02UKG (SPAdes)	Orphella occulta gen. et sp. nov. (type MAG)	51.45	51.09	51.12	51.23	51.46	51.38	51.31	51.23	51.19	50.84	51.37	51.35	51.24	50.81	50.69	50.24	49.97	49.92	50.03	50.19	49.62	50.35	49.56	49.77	49.43	50.62	50.2	50.76	51.06	50.22	49.78	49.78	49.5	51.02	51.23
3300025697_13	MQ	Bacteria; Omnitrophota; koll11; CG1-02-43-210	68.75	1.98	1083556	1	0	1	32	1219	155	3300025697	Ace Lake 02UKC (SPAdes)	Orphella occulta gen. et sp. nov.	51.07	50.39	50.78	51.04	51.15	50.99	51.08	50.98	50.77	50.67	51.13	50.86	50.83	51.04	50.86	49.99	49.36	49.53	49.76	49.98	49.68	50.75	50.08	50.1	49.82	51.02	50.07	49.93	51.39	50.03	50.07	50.5	50.13	51.53	51.87
3300025642_42	MQ	Bacteria; Omnitrophota; koll11; CG1-02-43-210	61.76	1.14	952877	0	1	1	24	1033	84	3300025642	Ace Lake 02UKL (SPAdes)	Orphella occulta gen. et sp. nov.	51.5	51.11	51.08	51.52	51.43	51.52	51.43	51.07	51.33	51.04	51.44	51.27	51.25	51.41	51.44	50.27	49.62	50	49.88	50.58	49.87	50.59	49.99	50.23	50.09	51.48	51.08	50.68	50.83	51.03	50.49	50.46	50.76	51.48	51.65
3300022834_8	MQ	Bacteria; Omnitrophota; koll11; CG1-02-43-210	50.61	0	819711	1	1	1	17	902	137	3300022834	Ace Lake #472	Orphella occulta gen. et sp. nov.	51.43	51.13	51.54	51.22	51.95	51.46	51.32	51.45	51.28	50.97	51.38	51.22	51.66	52.01	50.8	50.65	50.57	50.24	50.51	50.49	50.81	49.58	50.19	50.43	50.2	51.51	51.17	50.53	50.8	50.96	50.85	50.79	51.15	51.19	54.75
3300031227_21	MQ	Bacteria; Omnitrophota; koll11; CG1-02-43-210	70.9	5.47	1403505	0	0	0	36	1521	173	3300031227	Ace Lake #232	Orphella occulta gen. et sp. nov.	51.16	50.85	51.08	51.08	51.6	51.31	51.42	51.27	50.93	50.77	51.41	51.24	51.07	51.54	50.72	50.17	49.63	49.63	49.94	49.94	50.02	49.94	49.78	49.9	49.8	51.07	50.66	49.96	51.32	50.33	50.23	50.24	50.09	51.03	51.18
3300035698_788	MQ	Bacteria; Omnitrophota; koll11; UBA6215	73.15	2.15	928243	1	1	0	28	1048	120	3300035698	Combined Assembly	-	50.08	49.8	50.43	50.12	50.31	50.23	50.12	50.28	50.1	49.69	50.06	49.85	50.16	50.52	49.59	49.42	48.86	49.3	48.74	48.48	48.48	48.76	48.3	48.83	48.67	49.68	49.21	48.32	49.88	48.91	48.77	48.87	48.92	50.42	50.3
3300035698_1340	MQ	Bacteria; Omnitrophota; koll11; CG1-02-43-210	80.94	3.32	1338354	1	0	1	38	1377	164	3300035698	Combined Assembly	-	50.66	50.21	50.83	50.61	51.02	50.66	50.59	51.04	50.28	50.22	50.53	50.34	50.38	50.91	50.07	49.81	49.16	49.65	49.53	49.35	49.78	49.94	49.14	49.12	49.38	50.44	49.61	49.61	50.25	49.53	49.63	49.75	50.19	51.35	50.97
3300035698_1183	MQ	Bacteria; Omnitrophota; koll11; UBA6215	66.09	5.03	1104533	0	0	0	19	1177	209	3300035698	Combined Assembly	-	49.81	49.6	49.83	49.97	49.81	50.2	49.89	49.61	49.66	49.42	49.97	49.56	49.47	50.09	49.54	48.93	47.65	48.51	48.32	48.69	48.3	48.32	47.46	48.21	48.14	49.11	48.61	48.67	49.44	49.11	49.01	48.91	49.2	49.87	49.83
3300035698_1225	MQ	Bacteria; Omnitrophota; koll11; UBA6215	68.07	7.53	969646	0	0	0	24	1047	177	3300035698	Combined Assembly	-	49.96	49.7	50.02	50.04	50.26	50.17	50.09	50.08	49.8	50.18	50.06	49.73	50	49.96	49.45	49.38	49.39	49.07	48.94	48.96	48.5	48.71	48.66	48.38	48.21	48.84	49.22	47.83	49.39	48.71	48.1	48.46	48.11	49.32	49.64
3300035698_2073	MQ	Bacteria; Omnitrophota	86.56	2.69	1435238	1	1	1	36	1442	135	3300035698	Combined Assembly	-	51.11	50.64	51.06	51.12	51.35	51.33	51.27	51.1	50.96	50.74	51.27	51.11	51.06	51.71	51.63	50.46	49.31	49.84	49.82	49.83	49.8	50.67	50.16	49.26	49.79	51.65	50.71	50.48	51.22	50.72	50.63	50.63	50.89	51.86	51.83
3300025649_24	MQ	Bacteria; Omnitrophota; koll11; GIF10	72.41	9.33	1250372	1	1	1	41	1299	115	3300025649	Ace Lake 02UKM (SPAdes)	Gygaella obscura gen. et sp. nov.	52.17	52.06	52.59	52.78	53.3	52.39	52.99	53.14	52.14	53.14	52.35	52.15	52.05	52.22	51.69	51.2	50.43	51.31	50.74	50.09	49.86	50.58	49.43	50.26	50.4	50.26	50.68	50.12	50.25	50.47	50.44	50.43	50.91	51.16	51.96
3300035698_1934	MQ	Bacteria; Omnitrophota; koll11; 1-14-0-20-42-13	85.13	0	1384577	1	1	1	47	1393	33	3300035698	Combined Assembly	Gygaella obscura gen. et sp. nov. (type MAG)	51.84	51.56	52.01	51.92	51.82	51.97	51.97	51.94	51.72	51.7	51.93	51.85	51.66	52.39	51.64	50.83	50.07	50.83	50.44	49.82	49.59	50.1	49.52	49.92	50.05	50.05	49.93	50.1	49.86	50.12	49.85	50.23	50.5	50.53	51.16
3300035698_849	MQ	Bacteria; Omnitrophota	56.77	3.23	561222	1	1	1	12	724	129	3300035698	Combined Assembly	-	50.32	49.88	50.34	50.33	50.16	50.29	50.39	49.88	50.32	49.91	50.34	50.01	50.08	49.37	49.84	49.08	47.66	49.14	49.08	48.34	48.91	48.25	48.56	49.36	47.83	50.4	49.98	50	51.11	49.91	50.19	49.98	50.03	51.06	51.42
3300035698_1966	MQ	Bacteria; Omnitrophota; 4484-213	69.44	4.84	965908	1	1	1	25	1206	166	3300035698	Combined Assembly	-	50.28	50.05	50.38	50.33	50.55	50.28	50.46	50.51	50.34	49.99	50.43	50.38	50.82	50.52	50.28	50	48.85	49.71	49.67	49.58	48.8	50.37	50.22	49.54	48.89	50.82	49.8	50.09	50.68	50.27	50.94	50.43	50.92	51.45	51.97
3300035698_1341	MQ	Bacteria; Omnitrophota; koll11	80.11	3.23	1205680	1	2	1	26	1394	200	3300035698	Combined Assembly	-	51.6	51.04	51.32	51.71	51.42	51.64	51.64	51.7	51.42	51.4	51.61	51.49	51.35	51.45	51.41	50.54	49.58	50.52	50.12	48.91	49.93	50.39	49.76	49.15	49.68	51.54	49.55	50.68	51.17	50.37	50.49	50.39	50.96	51.77	51.74
3300035698_412	MQ	Bacteria; Omnitrophota; koll11; UBA1560; 2-01-FULL-45-10	87.63	1.08	1527667	1	1	1	46	1467	60	3300035698	Combined Assembly	-	51	50.56	50.79	51.07	51.18	51.28	51.04	50.95	50.89	50.63	51.05	51.08	50.5	51.15	50.89	50.19	49.02	49.93	50.01	49.47	49.52	50	49.48	49.41	48.96	50.72	49.78	49.64	50.94	50.1	49.86	50.47	50.35	50.48	50.72
3300035698_1463	MQ	Bacteria; Omnitrophota; koll11; UBA1560	78.46	4.3	1073603	1	1	1	27	1239	207	3300035698	Combined Assembly	-	50.21	50.1	50.28	50.43	50.5	50.42	50.65	49.68	50.42	49.95	50.55	50.31	49.75	51.13	49.83	49.19	47.96	48.84	48.8	47.97	48.51	48.57	47.66	48.5	48.52	49.85	48.98	49.16	48.71	49.37	49.17	49.46	50.02	50.56	50.94
3300035698_227	MQ	Bacteria; Omnitrophota; UBA8468; UBA8468	61.64	1.69	664992	1	0	1	24	868	171	3300035698	Combined Assembly	-	48.07	47.7	47.8	47.97	48.49	47.77	47.94	48	47.93	47.62	48.09	47.89	46.99	47.25	47.46	48.6	45.96	48.12	48.17	47.24	46.75	48.88	47.67	47.18	47.31	49.02	47.43	48.32	48.2	47.95	47.89	47.56	48.44	48.02	48.37
[truncated: 127 more columns]
