# Supplementary material for: Shedding Light on Microbial “Dark Matter”: Insights Into Novel Cloacimonadota and Omnitrophota From an Antarctic Lake
Source: Front Microbiol. 2021 Oct 11;12:741077. doi: 10.3389/fmicb.2021.741077 (PMC8542988; doi:10.3389/fmicb.2021.741077)
Supplement: Supplementary file 2 [file Table_2.XLSX]

## Sheet: Table description
Table S2 │ Etymologies and metadata for proposed Candidatus genus and species Cloacimonadota and Omnitrophota from Ace Lake.
Data for MAGs - a total of 24 MAGs for Ace Lake Cloacimonadota and Omnitrophota. Taxonomy is based on GTDB.
Sequence data for all proposed taxa is publically available at IMG (http://img.jgi.doe.gov/)
A direct link to each MAG's IMG overview page is provided below.
The MAG's proteins can be browsed directly within IMG by clicking on the 'number of genes' shown on the overview page.
Alternatively, the MAG's sequence data or protein identifications can be downloaded after adding the scaffolds or genes to the scaffold cart/gene cart, respectively.
Cloacimonadota
Tenebribacter burtonii sp. nov. (type)	3300035698_1346 (type)	https://img.jgi.doe.gov/cgi-bin/m/main.cgi?section=MetagenomeBinDetail&page=bindetail&bin_oid=3300035698_1346
Tenebribacter davisii sp. nov.	3300035698_1468 (type)	https://img.jgi.doe.gov/cgi-bin/m/main.cgi?section=MetagenomeBinDetail&page=bindetail&bin_oid=3300035698_1468
Tenebribacter mawsonii sp. nov.	3300035698_1174 (type)	https://img.jgi.doe.gov/cgi-bin/m/main.cgi?section=MetagenomeBinDetail&page=bindetail&bin_oid=3300035698_1174
Stygibacter australis sp. nov. (type)	3300025642_13 (type)	https://img.jgi.doe.gov/cgi-bin/m/main.cgi?section=MetagenomeBinDetail&page=bindetail&bin_oid=3300025642_13
Stygibacter australis sp. nov. (type)	3300035698_2003	https://img.jgi.doe.gov/cgi-bin/m/main.cgi?section=MetagenomeBinDetail&page=bindetail&bin_oid=3300035698_2003
Stygibacter frigidus sp. nov.	3300035698_198 (type)	https://img.jgi.doe.gov/cgi-bin/m/main.cgi?section=MetagenomeBinDetail&page=bindetail&bin_oid=3300035698_198
Zophobacter franzmannii sp. nov. (type)	3300035698_360 (type)	https://img.jgi.doe.gov/cgi-bin/m/main.cgi?section=MetagenomeBinDetail&page=bindetail&bin_oid=3300035698_360
Celaenobacter antarcticus sp. nov. (type)	3300025698_8 (type)	https://img.jgi.doe.gov/cgi-bin/m/main.cgi?section=MetagenomeBinDetail&page=bindetail&bin_oid=3300025698_8
Celaenobacter antarcticus sp. nov. (type)	3300035698_1683	https://img.jgi.doe.gov/cgi-bin/m/main.cgi?section=MetagenomeBinDetail&page=bindetail&bin_oid=3300035698_1683
Celaenobacter polaris sp. nov.	3300035698_1703 (type)	https://img.jgi.doe.gov/cgi-bin/m/main.cgi?section=MetagenomeBinDetail&page=bindetail&bin_oid=3300035698_1703
Omnitrophota
Aceula lacicola sp. nov. (type)	3300035698_1100 (type)	https://img.jgi.doe.gov/cgi-bin/m/main.cgi?section=MetagenomeBinDetail&page=bindetail&bin_oid=3300035698_1100
Aceula meridiana sp. nov.	3300035698_985 (type)	https://img.jgi.doe.gov/cgi-bin/m/main.cgi?section=MetagenomeBinDetail&page=bindetail&bin_oid=3300035698_985
Zapsychrus exili sp. nov. (type)	3300035698_1555 (type)	https://img.jgi.doe.gov/cgi-bin/m/main.cgi?section=MetagenomeBinDetail&page=bindetail&bin_oid=3300035698_1555
Gygaella obscura sp. nov. (type)	3300035698_1934 (type)	https://img.jgi.doe.gov/cgi-bin/m/main.cgi?section=MetagenomeBinDetail&page=bindetail&bin_oid=3300035698_1934
Susulua stagnicola sp. nov. (type)	3300035698_1005 (type)	https://img.jgi.doe.gov/cgi-bin/m/main.cgi?section=MetagenomeBinDetail&page=bindetail&bin_oid=3300035698_1005
Saelkia tenebricola sp. nov. (type)	3300035698_749 (type)	https://img.jgi.doe.gov/cgi-bin/m/main.cgi?section=MetagenomeBinDetail&page=bindetail&bin_oid=3300035698_749
Kaelpia aquatica sp. nov. (type)	3300035698_2000 (type)	https://img.jgi.doe.gov/cgi-bin/m/main.cgi?section=MetagenomeBinDetail&page=bindetail&bin_oid=3300035698_2000
Kaelpia imicola sp. nov.	3300035698_1655 (type)	https://img.jgi.doe.gov/cgi-bin/m/main.cgi?section=MetagenomeBinDetail&page=bindetail&bin_oid=3300035698_1655
Kappaea frigidicola sp. nov. (type)	3300035698_1500 (type)	https://img.jgi.doe.gov/cgi-bin/m/main.cgi?section=MetagenomeBinDetail&page=bindetail&bin_oid=3300035698_1500
Tantalella remota sp. nov. (type)	3300035698_1097 (type)	https://img.jgi.doe.gov/cgi-bin/m/main.cgi?section=MetagenomeBinDetail&page=bindetail&bin_oid=3300035698_1097
Aadella gelida sp. nov. (type)	3300035698_848 (type)	https://img.jgi.doe.gov/cgi-bin/m/main.cgi?section=MetagenomeBinDetail&page=bindetail&bin_oid=3300035698_848
Gorgyraea atricola sp. nov. (type)	3300035698_32 (type)	https://img.jgi.doe.gov/cgi-bin/m/main.cgi?section=MetagenomeBinDetail&page=bindetail&bin_oid=3300035698_32
Orphella occulta sp. nov. (type)	3300025586_21 (type)	https://img.jgi.doe.gov/cgi-bin/m/main.cgi?section=MetagenomeBinDetail&page=bindetail&bin_oid=3300025586_21
Orphella occulta sp. nov. (type)	3300035698_104	https://img.jgi.doe.gov/cgi-bin/m/main.cgi?section=MetagenomeBinDetail&page=bindetail&bin_oid=3300035698_104

## Sheet: Cloacimonadota MAGs
Candidatus phylum (GTDB)	Candidatus class (GTDB)	Candidatus order (GTDB)	Candidatus family (GTDB)	Candidatus genus (GTDB)	Candidatus genus (new)	Candidatus species	Assembly (IMG)	Completeness (%)	Contamination (%)	MAG size (bp)	Number of Scaffolds	Number of Genes	Number of Contigs	Largest contig	5s rRNA	16S rRNA	23s rRNA	tRNA	N50	L50	GC (%)	No. bac120 marker genes	Country of Origin	Region of Origin	Source of Sample	Sampling Date	Latitude	Longitude	Depth	Assembly (IMG OID)	Sequencing technology	Binning software	Assembly software used
Cloacimonadota	Cloacimonadia	Cloacimonadales	TCS61	--	Tenebribacter gen. nov.	Tenebribacter burtonii sp. nov. (type)	3300035698_1346 (type)	96.64	0	2808146	181	2573	181	115821	2	0	0	42	25082	33	33.31	113	Antarctica	Antarctica: Ace Lake	saline lake	Dec 2006 - Jan 2015	-68.4	78.1828	combined samples (surface - 24m deep)	3300035698	Sanger, 454 and Illumina reads were co-assembled	MetaBAT v.2.12.1	Megahit v1.1.1
Cloacimonadota	Cloacimonadia	Cloacimonadales	TCS61	--	Tenebribacter gen. nov.	Tenebribacter davisii sp. nov.	3300035698_1468 (type)	96.7	0	3004034	218	2855	218	102562	1	0	0	38	27541	33	33.99	109	Antarctica	Antarctica: Ace Lake	saline lake	Dec 2006 - Jan 2015	-68.4	78.1828	combined samples (surface - 24m deep)	3300035698	Sanger, 454 and Illumina reads were co-assembled	MetaBAT v.2.12.1	Megahit v1.1.1
Cloacimonadota	Cloacimonadia	Cloacimonadales	TCS61	--	Tenebribacter gen. nov.	Tenebribacter mawsonii sp. nov.	3300035698_1174 (type)	91.14	1.65	2342648	355	2292	355	40838	1	0	0	37	8148	93	33.63	110	Antarctica	Antarctica: Ace Lake	saline lake	Dec 2006 - Jan 2015	-68.4	78.1828	combined samples (surface - 24m deep)	3300035698	Sanger, 454 and Illumina reads were co-assembled	MetaBAT v.2.12.1	Megahit v1.1.1
Cloacimonadota	Cloacimonadia	Cloacimonadales	--	--	Stygibacter gen. nov.	Stygibacter australis sp. nov. (type)	3300025642_13 (type)	88.4	3.3	3821296	278	2995	278	150573	2	1	1	40	20619	53	38.55	103	Antarctica	Antarctica: Ace Lake	saline lake	2008-12-01	-68.4725	78.188	18m	3300025642	Illumina HiSeq 2500-1TB	MetaBAT version 0.32.4	spades v. 3.11.1
Cloacimonadota	Cloacimonadia	Cloacimonadales	--	--	Stygibacter gen. nov.	Stygibacter australis sp. nov. (type)	3300035698_2003	69.18	2.75	3233102	459	2741	459	58146	2	0	0	31	8643	112	38.31	72	Antarctica	Antarctica: Ace Lake	saline lake	Dec 2006 - Jan 2015	-68.4	78.1828	combined samples (surface - 24m deep)	3300035698	Sanger, 454 and Illumina reads were co-assembled	MetaBAT v.2.12.1	Megahit v1.1.1
Cloacimonadota	Cloacimonadia	Cloacimonadales	--	--	Stygibacter gen. nov.	Stygibacter frigidus sp. nov.	3300035698_198 (type)	57.93	0	2433077	390	2183	390	26604	1	0	0	24	7367	110	38.68	69	Antarctica	Antarctica: Ace Lake	saline lake	Dec 2006 - Jan 2015	-68.4	78.1828	combined samples (surface - 24m deep)	3300035698	Sanger, 454 and Illumina reads were co-assembled	MetaBAT v.2.12.1	Megahit v1.1.1
Cloacimonadota	Cloacimonadia	JGIOTU-2	JGIOTU-2	--	Zophobacter gen. nov.	Zophobacter franzmannii sp. nov. (type)	3300035698_360 (type)	80.16	1.28	2300804	447	2334	447	20930	1	1	1	31	6243	118	38.47	95	Antarctica	Antarctica: Ace Lake	saline lake	Dec 2006 - Jan 2015	-68.4	78.1828	combined samples (surface - 24m deep)	3300035698	Sanger, 454 and Illumina reads were co-assembled	MetaBAT v.2.12.1	Megahit v1.1.1
Cloacimonadota	Cloacimonadia	JGIOTU-2	JGIOTU-2	JGIOTU-2	Celaenobacter gen. nov.	Celaenobacter antarcticus sp. nov. (type)	3300025698_8 (type)	91.76	4.4	2706754	175	175	175	64932	1	1	1	48	24924	37	37.91	106	Antarctica	Antarctica: Ace Lake	saline lake	2008-12-01	-68.4725	78.188	23m	3300025698	llumina HiSeq 2500-1TB	MetaBAT version 0.32.4	spades v. 3.11.1
Cloacimonadota	Cloacimonadia	JGIOTU-2	JGIOTU-2	JGIOTU-2	Celaenobacter gen. nov.	Celaenobacter antarcticus sp. nov. (type)	3300035698_1683	64.64	1.26	1040867	228	1122	228	18979	0	0	0	24	4490	75	38.6	72	Antarctica	Antarctica: Ace Lake	saline lake	Dec 2006 - Jan 2015	-68.4	78.1828	combined samples (surface - 24m deep)	3300035698	Sanger, 454 and Illumina reads were co-assembled	MetaBAT v.2.12.1	Megahit v1.1.1
Cloacimonadota	Cloacimonadia	JGIOTU-2	JGIOTU-2	JGIOTU-2	Celaenobacter gen. nov.	Celaenobacter polaris sp. nov.	3300035698_1703 (type)	91.21	1.1	1873244	246	1975	246	33765	1	1	0	40	9255	62	38.05	106	Antarctica	Antarctica: Ace Lake	saline lake	Dec 2006 - Jan 2015	-68.4	78.1828	combined samples (surface - 24m deep)	3300035698	Sanger, 454 and Illumina reads were co-assembled	MetaBAT v.2.12.1	Megahit v1.1.1

## Sheet: Omnitrophota MAGs
Candidatus phylum (GTDB)	Candidatus class (GTDB)	Candidatus order (GTDB)	Candidatus family (GTDB)	Candidatus genus (GTDB)	Candidatus genus (new)	Candidatus species	Assembly (IMG)	Completeness (%)	Contamination (%)	MAG size (bp)	Number of Scaffolds	Number of Genes	# Contigs	Largest contig	5s rRNA	16S rRNA	23s rRNA	tRNA	N50	L50	GC (%)	No. bac120 marker genes	Country of Origin	Region of Origin	Source of Sample	Sampling Date	Latitude	Longitude	Depth	Assembly (IMG OID)	Sequencing technology	Binning software	Assembly software used
Omnitrophota	Koll11	UBA10015	--	--	Aceula gen. nov.	Aceula lacicola sp. nov. (type)	3300035698_1100 (type)	91.58	2.15	1505651	56	1546	56	96469	0	1	0	42	46173	12	37.2	104	Antarctica	Antarctica: Ace Lake	saline lake	Dec 2006 - Jan 2015	-68.4	78.1828	combined samples (surface - 24m deep)	3300035698	Sanger, 454 and Illumina reads were co-assembled	MetaBAT v.2.12.1	Megahit v1.1.1
Omnitrophota	Koll11	UBA10015	--	--	Aceula gen. nov.	Aceula meridiana sp. nov.	3300035698_985 (type)	91.58	1.08	1913144	33	1849	33	537930	1	1	1	42	186988	4	39.16	107	Antarctica	Antarctica: Ace Lake	saline lake	Dec 2006 - Jan 2015	-68.4	78.1828	combined samples (surface - 24m deep)	3300035698	Sanger, 454 and Illumina reads were co-assembled	MetaBAT v.2.12.1	Megahit v1.1.1
Omnitrophota	Koll11	UBA10015	Kpj58rc	UBA12451	Zapsychrus gen. nov.	Zapsychrus exili sp. nov. (type)	3300035698_1555 (type)	88.71	1.08	2044061	129	2019	129	115475	1	1	1	36	27791	22	34.04	103	Antarctica	Antarctica: Ace Lake	saline lake	Dec 2006 - Jan 2015	-68.4	78.1828	combined samples (surface - 24m deep)	3300035698	Sanger, 454 and Illumina reads were co-assembled	MetaBAT v.2.12.1	Megahit v1.1.1
Omnitrophota	Koll11	GIF10	--	--	Gygaella gen. nov.	Gygaella obscura sp. nov. (type)	3300035698_1934 (type)	85.13	0	1384577	33	1393	33	238958	1	1	1	47	77284	6	35.43	100	Antarctica	Antarctica: Ace Lake	saline lake	Dec 2006 - Jan 2015	-68.4	78.1828	combined samples (surface - 24m deep)	3300035698	Sanger, 454 and Illumina reads were co-assembled	MetaBAT v.2.12.1	Megahit v1.1.1
Omnitrophota	Koll11	4484-171	4484-171	--	Susulua gen. nov.	Susulua stagnicola sp. nov. (type)	3300035698_1005 (type)	82.44	2.9	1108752	108	1278	108	51519	1	1	1	40	17040	21	33.06	89	Antarctica	Antarctica: Ace Lake	saline lake	Dec 2006 - Jan 2015	-68.4	78.1828	combined samples (surface - 24m deep)	3300035698	Sanger, 454 and Illumina reads were co-assembled	MetaBAT v.2.12.1	Megahit v1.1.1
Omnitrophota	4484-49	4484-49	4484-49	--	Saelkia gen. nov.	Saelkia tenebricola sp. nov. (type)	3300035698_749 (type)	90.86	3.23	1631258	88	1677	88	214816	0	1	0	53	42524	11	35.21	100	Antarctica	Antarctica: Ace Lake	saline lake	Dec 2006 - Jan 2015	-68.4	78.1828	combined samples (surface - 24m deep)	3300035698	Sanger, 454 and Illumina reads were co-assembled	MetaBAT v.2.12.1	Megahit v1.1.1
Omnitrophota	4484-49	4484-49	--	--	Kaelpia gen. nov.	Kaelpia aquatica sp. nov. (type)	3300035698_2000 (type)	92.65	0	1339195	46	1416	46	84421	1	1	1	43	53877	10	37.25	106	Antarctica	Antarctica: Ace Lake	saline lake	Dec 2006 - Jan 2015	-68.4	78.1828	combined samples (surface - 24m deep)	3300035698	Sanger, 454 and Illumina reads were co-assembled	MetaBAT v.2.12.1	Megahit v1.1.1
Omnitrophota	4484-49	4484-49	--	--	Kaelpia gen. nov.	Kaelpia imicola sp. nov.	3300035698_1655 (type)	91.58	0	1457239	43	1508	43	155316	1	1	1	45	78421	7	37.73	105	Antarctica	Antarctica: Ace Lake	saline lake	Dec 2006 - Jan 2015	-68.4	78.1828	combined samples (surface - 24m deep)	3300035698	Sanger, 454 and Illumina reads were co-assembled	MetaBAT v.2.12.1	Megahit v1.1.1
Omnitrophota	4484-49	--	--	--	Kappaea gen. nov.	Kappaea frigidicola sp. nov. (type)	3300035698_1500 (type)	76.34	1.14	916014	91	1013	91	50208	0	1	0	22	14499	19	34.98	90	Antarctica	Antarctica: Ace Lake	saline lake	Dec 2006 - Jan 2015	-68.4	78.1828	combined samples (surface - 24m deep)	3300035698	Sanger, 454 and Illumina reads were co-assembled	MetaBAT v.2.12.1	Megahit v1.1.1
Omnitrophota	Koll11	UBA1560	--	--	Tantalella gen. nov.	Tantalella remota sp. nov. (type)	3300035698_1097 (type)	93.01	2.15	2025415	96	1891	96	151212	1	1	1	46	35614	18	47.35	104	Antarctica	Antarctica: Ace Lake	saline lake	Dec 2006 - Jan 2015	-68.4	78.1828	combined samples (surface - 24m deep)	3300035698	Sanger, 454 and Illumina reads were co-assembled	MetaBAT v.2.12.1	Megahit v1.1.1
Omnitrophota	Koll11	UBA1560	--	--	Aadella gen. nov.	Aadella gelida sp. nov. (type)	3300035698_848 (type)	90.86	2.69	1592514	113	1716	113	69385	0	0	0	43	24424	20	40.5	103	Antarctica	Antarctica: Ace Lake	saline lake	Dec 2006 - Jan 2015	-68.4	78.1828	combined samples (surface - 24m deep)	3300035698	Sanger, 454 and Illumina reads were co-assembled	MetaBAT v.2.12.1	Megahit v1.1.1
Omnitrophota	Koll11	UBA10183	UBA10183	--	Gorgyraea gen. nov.	Gorgyraea atricola sp. nov. (type)	3300035698_32 (type)	92.47	0	1744161	30	1637	30	404273	1	1	1	43	119273	5	41.71	104	Antarctica	Antarctica: Ace Lake	saline lake	Dec 2006 - Jan 2015	-68.4	78.1828	combined samples (surface - 24m deep)	3300035698	Sanger, 454 and Illumina reads were co-assembled	MetaBAT v.2.12.1	Megahit v1.1.1
Omnitrophota	Koll11	CGI-02-43-210	--	--	Orphnella gen. nov.	Orphella occulta sp. nov. (type)	3300025586_21 (type)	85.42	9.14	1857145	180	1828	180	48352	1	1	1	45	14521	37	40.29	91	Antarctica	Antarctica: Ace Lake	saline lake	2008-12-01	-68.4725	78.188	18m	3300025586	Illumina HiSeq 2500-1TB	MetaBAT version 0.32.4	Spades v. 3.11.1
Omnitrophota	Koll11	CGI-02-43-210	--	--	Orphnella gen. nov.	Orphella occulta sp. nov. (type)	3300035698_104	61.23	3.99	968221	155	1079	155	35697	0	1	0	21	8050	34	40.5	73	Antarctica	Antarctica: Ace Lake	saline lake	Dec 2006 - Jan 2015	-68.4	78.1828	combined samples (surface - 24m deep)	3300035698	Sanger, 454 and Illumina reads were co-assembled	MetaBAT v.2.12.1	Megahit v1.1.1

## Sheet: Etymologies
Candidatus genus	Genus etymology	Candidate species	Species etymology
Tenebribacter gen. nov.	Ten.e'bri.bac.ter. L. fem. n. tenebra, darkness; N.L. masc. n. bacter bacterium; N.L. masc. n. Tenebribacter, bacterium from the darkness.	Tenebribacter burtonii sp. nov. (type)	bur'ton.ii. N.L. gen. n. burtonii of Burton; named after Harry R. Burton, Australian limnologist who worked on Ace Lake.
		Tenebribacter davisii sp. nov.	da'vi.si.i. N.L. gen. n. davisii of Davis; named after Australian Antarctic explorer and navigator John King Davis.
		Tenebribacter mawsonii sp. nov.	maw'son.i.i gen. n. mawsonii of Mawson; named after Australian Antarctic explorer and pioneer Sir Douglas Mawson.
Stygibacter gen. nov.	Sty.gi'.bac.ter. L. masc. adj. stygius (fr. Gr. stygios) of Styx, River in Hades, in Greek mythology, from which the modern adj. Stygian derives, meaning extremely dark and gloomy; N.L. masc. n. bacter bacterium; N.L. masc. n. Stygibacter, bacterium from the gloom.	Stygibacter australis sp. nov. (type)	aus.tra'lis. L. masc./fem. adj. australis southern, of the south wind; in reference to the southern continent of Antarctica.
		Stygibacter frigidus sp. nov.	fri'gidus L. masc. adj. frigidus, cold; in reference to the cold temperatures of Ace Lake
Zophobacter gen. nov.	Zoph.o'bac.ter Gr. masc. n. zophos darkness, gloom; N.L. masc. n. bacter bacterium; N.L. masc. n. Zophobacter, bacterium from the darkness.	Zophobacter franzmannii sp. nov. (type)	franz.man'.ni .i. N.L. gen. n. franzmannii of Franzmann; named after Australian microbiologist and Antarctic researcher Peter D. Franzmann.
Celaenobacter gen. nov.	Ce.lae'no. L. fem. n. Celaeno (Gr. Kelaino), nymph associated with darkness in Greek mythology; N.L. masc. n. bacter bacterium; N.L. masc. n. Celaenobacter, bacterium of Celaeno.	Celaenobacter antarcticus sp. nov. (type)	an.tar'cti.cus. L. masc. adj. antarcticus southern; in reference to the southern continent of Antarctica.
		Celaenobacter polaris sp. nov.	po.la'ris M.L. adj. polaris pertaining to the geographic poles
Aceula gen. nov.	Ace.u'la N.L. fem. dim. n. Aceula from the name of the locality (Ace Lake).	Aceula lacicola sp. nov. (type)	la.ci′co.la. L. masc. n. lacus lake; L. suffix n. -cola (from incola the inhabitant); N.L. fem. n. lacicola lake-dweller.
		Aceula meridiana sp. nov.	me.ri.di.a'na. L. fem. adj. meridiana of or belonging to the south; in reference to the southern continent of Antarctica.
Zapsychrus gen. nov.	Za.psy'chrus Gr. za-, intensifying prefix + Gr. adj. psychros cold; N.L. masc. n. Zapsychrus very cold.	Zapsychrus exili sp. nov. (type)	ek.si'li L. masc. n. exili exile refuge; referring to the isolation of Ace Lake, cut off from the Southern Ocean.
Gygaella gen. nov.	Gy.ga'el.la N.L. fem. dim. n. Gygaella L. fem. n. Gygaea (Gr. Gugaia), lake nymph from Greek mythology.	Gygaella obscura sp. nov. (type)	ob.scu'ra L. fem. adj. obscura dark, hidden; referring to life at the bottom of Ace Lake.
Susulua gen. nov.	Su.su'lu.a N.L. fem. n. Susulua, after susulu, a water nymph of Turkic folklore.	Susulua stagnicola sp. nov. (type)	stag.ni'co.la. L. neut. n. stagnum a piece of standing water, pond, lake; L. suffix n. -cola (from incola the inhabitant); N.L. fem. n. stagnicola, a dweller of a stagnant lake.
Saelkia gen. nov.	Sael.ki'a N.L. fem. n. Saelkia, after saelkie or selkie, mythical water creature of Celtic and Norse folklore.	Saelkia tenebricola sp. nov. (type)	ten.e'bri.co.la L. fem. adj. L. fem. n. tenebra, darkness; L. suffix n. -cola (from incola the inhabitant); N.L. fem. n. tenebricola a dweller of the dark.
Kaelpia gen. nov.	Kael.pi'a N.L. fem. n. Kaelpia, after kaelpie or kelpie, mythical water creature of Celtic folklore.	Kaelpia aquatica sp. nov. (type)	a.qua′ti.ca. L. fem. adj. aquatica, living or found in the water.
		Kaelpia imicola sp. nov.	i.mi'co.la L. masc. adj. imus, bottom; L. suffix n. -cola (from incola the inhabitant); N.L. fem. n. imicola bottom-dweller.
Kappaea gen. nov.	Kap.pa'.e.a N.L. fem. n. Kappaea, after kappa, mythical water creature of Japanese folklore.	Kappaea frigidicola sp. nov. (type)	fri.gid'i.co1.a. L. masc. adj. frigidus, cold; L. suffix n. -cola (from incola the inhabitant); N.L. fem. n. frigidicola cold-dweller.
Tantalella gen. nov.	Tan.ta'lel.la N.L. fem. dim. n. Tantalella L. masc. n. Tantalus (Gr. Tantalos), in Greek mythology, a mythical denizen of the underworld, condemned to being immersed in a lake.	Tantalella remota sp. nov. (type)	re.mo'ta L. fem. adj. remota, remote, distant; referencing the remoteness of the locality.
Aadella gen. nov.	Aa.del'la N.L. fem. dim. n. Aadella, after AAD (Australian Antarctic Division).	Aadella gelida sp. nov. (type)	ɡe.li'da L. fem. adj. gelida, ice-cold; in reference to the very cold temperature of Ace Lake.
Gorgyraea gen. nov.	Gor.gy'ra.e.a N.L. fem. n. Gorgyraea L. Gorgyra (Gr. Gorgyra), mythical denizen of the underworld in Greek mythology.	Gorgyraea atricola sp. nov. (type)	a.tri'co.la L. masc. adj. ater black, dark; L. suffix n. -cola (from incola the inhabitant); N.L. fem. n. atricola inhabitant of the dark.
Orphnella gen. nov.	Orph.nel'la N.L. fem. dim. n. Orphnella L. Orphne (Gr. Orphne), mythical denizen of the underworld in Greek mythology.	Orphnella occulta sp. nov. (type)	oc.cul'ta L. fem. adj. occulta dark, hidden; referring to life at the bottom of Ace Lake
