# Supplementary material for: Shedding Light on Microbial “Dark Matter”: Insights Into Novel Cloacimonadota and Omnitrophota From an Antarctic Lake
Source: Front Microbiol. 2021 Oct 11;12:741077. doi: 10.3389/fmicb.2021.741077 (PMC8542988; doi:10.3389/fmicb.2021.741077)
Supplement: Supplementary file 3 [file Table_3.XLSX]

## Sheet: Table description
Table S3 │ Proteins and IMG Gene IDs for the ten Ace Lake Cloacimonadota MAGs chosen for analysis in this study.
If a given protein was not detected for an individual MAG, the cell was left blank.
ABC, ATP-binding cassette; CoA, coenzyme A; GH, glycoside hydrolase; SBP, solute-binding protein (periplasmic); TCA, tricarboxylic acid.
To find individual proteins in IMG (https://img.jgi.doe.gov/), please follow these steps.
	Use the Genome Search to find metagenomes 3300035698, 3300025586, 3300025698 and 3300025642 and add these to the 'Genome Cart'.
	From the IMG menu select 'Find Genes' > 'Gene Search' > 'Advanced Search Builder'
	Create a new builder line, selecting 'IMG Gene ID' from the drop down menu and adding the desired Gene ID (or multiple Gene IDs as a comma-separated list) in the search box.
	Select the 4 metagenomes showing in the panel on the left and click 'Add All' to move them to the 'Selected genomes' box on the right hand side.
	Click search.

## Sheet: glycolysis-gluconeogenesis
Genus and species		Candidatus Tenebribacter burtonii gen. et sp. nov.	Candidatus Tenebribacter mawsonii sp. nov.	Candidatus Tenebribacter davisii sp. nov.	Candidatus Stygibacter australis gen. et sp. nov.	Candidatus Stygibacter australis gen. et sp. nov.	Candidatus Stygibacter frigidus sp. nov.	Candidatus Zophobacter franzmannii gen. et sp. nov.	Candidatus Celaenobacter antarcticus gen. et sp. nov.	Candidatus Celaenobacter antarcticus gen. et sp. nov.	Candidatus Celaenobacter polaris sp. nov.
MAG ID		3300035698_1346 (type)	3300035698_1174 (type)	3300035698_1468 (type)	3300025642_13 (type)	3300035698_2003	3300035698_198 (type)	3300035698_360 (type)	3300025698_8 (type)	3300035698_1683	3300035698_1703 (type)
	EC
Glycolysis (Embden-Meyerhof-Parnas pathway)
glucokinase (Glk)	EC 2.7.1.2	Ga0374944_107324_52292_53323	Ga0374944_065346_2177_3208	Ga0374944_141961_6806_7837					Ga0208771_10009669		Ga0374944_209639_347_1456
glucose-6-phosphate isomerase (Pgi)	EC 2.7.1.4	Ga0374944_107295_10656_13142	Ga0374944_065459_4879_7365	Ga0374944_142102_10360_12855	Ga0208648_100027024	Ga0374944_286898_2457_4115	Ga0374944_282966_1_882, Ga0374944_283073_1_699	Ga0374944_358636_7125_8489	Ga0208771_100023826	Ga0374944_200592_4947_6035	Ga0374944_209656_1463_3226
6-phosphofructokinase (ATP-dependent) (PfkA)	EC 5.3.1.9	Ga0374944_107355_492_1571	Ga0374944_065550_2032_3111	Ga0374944_142101_19699_20796	Ga0208648_100097922	Ga0374944_286731_1396_2493	Ga0374944_282999_9917_11014	Ga0374944_358585_1511_2614	Ga0208771_100018932		Ga0374944_209493_6150_7247
pyrophosphate--fructose 6-phosphate 1-phosphotransferase (=pyrophosphate-dependent 6-phosphofructokinase) (Pfp)	EC 2.7.1.90	Ga0374944_107355_1748_2950	Ga0374944_065550_811_2013	Ga0374944_142101_18476_19678	Ga0208648_100097923	Ga0374944_286731_92_1318	Ga0374944_282999_8473_9699	Ga0374944_358703_5536_6753	Ga0208771_100018931		Ga0374944_209493_7271_8479
fructose-1,6-bisphosphate aldolase class II (FbaA)	EC 4.1.2.13	Ga0374944_107305_7736_8710	Ga0374944_065504_2626_3600	Ga0374944_141987_8541_9515	Ga0208648_100036532	Ga0374944_286847_2017_2991		Ga0374944_358567_2908_3882	Ga0208771_100024317
triosephosphate isomerase (Tpi)	EC 5.3. 1.1			Ga0374944_142005_10660_11421	Ga0208648_10006253		Ga0374944_283031_2848_3630	Ga0374944_358735_3328_4140	Ga0208771_100066116		Ga0374944_209562_338_1084
glyceraldehyde-3-phosphate dehydrogenase (Gap)	EC 1.2.1.12	Ga0374944_107305_6644_7642	Ga0374944_065504_3611_3952	Ga0374944_142019_1950_2963, Ga0374944_142123_2_355	Ga0208648_100036531, Ga0208648_10002136			Ga0374944_358567_1892_2893	Ga0208771_100013319, Ga0208771_10004898	Ga0374944_200650_2195_2860, Ga0374944_200601_4298_4477	Ga0374944_209651_3852_5264
glyceraldehyde-3-phosphate:ferredoxin oxidoreductase (Gor)	EC 1.2.7.6					Ga0374944_286755_6307_8181	Ga0374944_282960_303_2216
phosphoglycerate kinase (Pgk)	EC 2.7.2.3	Ga0374944_107443_14398_15159	Ga0374944_065366_10346_11647, Ga0374944_065366_11675_12961	Ga0374944_142030_2_838, Ga0374944_142030_868_2154	Ga0208648_10015148	Ga0374944_286685_1062_1823	Ga0374944_282851_7428_8696	Ga0374944_358678_9298_9612	Ga0208771_100035429	Ga0374944_200698_297_1481
phosphoglycerate mutase, 2,3-bisphosphoglycerate-dependent (GpmA)	EC 5.4.2.12							Ga0374944_358725_2209_2958	Ga0208771_10014653		Ga0374944_209526_76_411
phosphoglycerate mutase, 2,3-bisphosphoglycerate-independent (ApgM/GpmI)	EC 5.4.2.11	Ga0374944_107355_20797_22011, Ga0374944_107438_5124_6662	Ga0374944_065623_2425_3630, Ga0374944_065431_2_1300	Ga0374944_141993_12183_13706	Ga0208648_10015675, Ga0208648_10013849	Ga0374944_286837_2316_3854, Ga0374944_286848_4292_5500	Ga0374944_282916_16458_18038, Ga0374944_283156_4633_5841
enolase (Eno)	EC 4.2.1.11	Ga0374944_107370_6142_7425	Ga0374944_065462_850_2133	Ga0374944_142058_613_1962	Ga0208648_100016222	Ga0374944_286700_18987_20285		Ga0374944_358793_13919_15205	Ga0208771_100082716	Ga0374944_200617_1990_3276	Ga0374944_209731_4596_5879
pyruvate kinase (Pyk)	EC 2.7.1.40				Ga0208648_100097916	Ga0374944_286851_12825_14237	Ga0374944_283053_225_1637	Ga0374944_358570_4760_5767	Ga0208771_10003636, Ga0208771_100049219	Ga0374944_200659_593_2002	Ga0374944_209593_1951_3372
Gluconeogenesis
phosphoenolpyruvate synthase (Pps)/pyruvate, phosphate dikinase (Ppd)	EC 2.7.9.1	Ga0374944_107287_3_1964	Ga0374944_065376_2616_5324	Ga0374944_142091_3348_5063, Ga0374944_142094_33462_36182	Ga0208648_10029305, Ga0208648_10005504	Ga0374944_286833_3448_7548	Ga0374944_282848_9082_11808	Ga0374944_358633_126_2099	Ga0208771_10034123	Ga0374944_200667_3_2081	Ga0374944_209565_1067_3790
phosphoenolpyruvate carboxykinase (ATP) (PckA)	EC 4.1.1.49	Ga0374944_107300_3548_5212	Ga0374944_065588_12283_14013		Ga0208648_100091414	Ga0374944_286711_6480_8213	Ga0374944_283136_61_1452	Ga0374944_358510_3512_5242	Ga0208771_10004166	Ga0374944_200662_3370_5013
fructose-1,6-bisphosphatase (Fbp)	EC 3.1.3.11
Glycogen/α-glucan synthesis
glycogen synthase (GlgA)	EC 2.4.1.21		Ga0374944_065403_7927_9510			Ga0374944_286650_5304_6854	Ga0374944_282983_1248_2798
glycogen phosphorylase (GlgP)/ maltodextrin phosphorylase (MalP)	EC 2.4.1.1		Ga0374944_065403_2092_4641			Ga0374944_286823_2045_4591
α-maltose-1-phosphate synthase (GlgM)	EC 2.4.1.342									Ga0374944_200740_3_971	Ga0374944_209536_5712_6905
α-1,4-glucan:maltose-1-phosphate maltosyltransferase (GlgE)	EC 2.4.99.16								Ga0208771_10003533	Ga0374944_200740_928_2625	Ga0374944_209536_3986_5755
Pyruvate degradation
pyruvate:ferredoxin oxidoreductase (Por)	EC 1.2.7.1	Ga0374944_107426_43003_46527	Ga0374944_065473_7556_10900	Ga0374944_141951_16671_20198	Ga0208648_100028231	Ga0374944_286891_2_274	Ga0374944_283175_131_3547		Ga0208771_10031443	Ga0374944_200608_1203_4697	Ga0374944_209719_9013_12540
phosphate acetyltransferase (Pta)	EC 2.3.1.8				Ga0208648_100044226	Ga0374944_286841_1518_2525		Ga0374944_358478_3446_3571
acetate kinase (Ack)	EC 2.7.2.1				Ga0208648_10008282	Ga0374944_286688_2952_4157		Ga0374944_358821_4207_5343

## Sheet: oxidative TCA cycle
Genus and species		Candidatus Tenebribacter burtonii gen. et sp. nov.	Candidatus Tenebribacter mawsonii sp. nov.	Candidatus Tenebribacter davisii sp. nov.	Candidatus Stygibacter australis gen. et sp. nov.	Candidatus Stygibacter australis gen. et sp. nov.	Candidatus Stygibacter frigidus sp. nov.	Candidatus Zophobacter franzmannii gen. et sp. nov.	Candidatus Celaenobacter antarcticus gen. et sp. nov.	Candidatus Celaenobacter antarcticus gen. et sp. nov.	Candidatus Celaenobacter polaris sp. nov.
MAG ID		3300035698_1346 (type)	3300035698_1174 (type)	3300035698_1468 (type)	3300025642_13 (type)	3300035698_2003	3300035698_198 (type)	3300035698_360 (type)	3300025698_8 (type)	3300035698_1683	3300035698_1703 (type)
	EC
Tricarboxylic acid cycle (oxidative)
citrate synthase (GltA)	EC 2.3.3.16
aconitate hydratase (AcnA)	EC 4.2. 1.3			Ga0374944_141975_2_178			Ga0374944_283038_988_2937		Ga0208771_10007716	Ga0208648_10007514
isocitrate dehydrogenase (Icd)	EC 1.1.1.42	Ga0374944_107396_1_1281 (99% match to Ga0208771_10011532)		Ga0374944_142030_12688_13086			Ga0374944_283038_6109_8367		Ga0208771_10007719	Ga0374944_200769_444_2621
2-oxoglutarate:ferredoxin oxidoreductase (KorA,KorB,KorC,KorD)	EC 1.2.7.3	Ga0374944_107355_23879_24082 (KorD), Ga0374944_107355_24083_25183 (KorA), Ga0374944_107355_25183_25935 (KorB), Ga0374944_107355_25935_26474 (KorC)	Ga0374944_065417_3488_4660 (KorA), Ga0374944_209619_2812_3705 (KorB), Ga0374944_209619_3708_4253 (KorC), Ga0374944_209619_1345_1674 (KorD)		Ga0208648_100043329 (KorC), Ga0208648_100043330 (KorB), Ga0208648_100043331 (KorA), Ga0208648_100043332 (KorD)	Ga0374944_286718_1224_2072 (KorB), Ga0374944_286718_2065_2640 (KorC), Ga0374944_286718_77_1222 (KorA)	Ga0374944_283211_5325_5627 (KorB), Ga0374944_283211_4763_5338 (KorC)	Ga0374944_358542_2500_3654 (KorA), Ga0374944_358542_1661_2500 (KorB), Ga0374944_358542_1081_1668 (KorC), Ga0374944_358542_3641_3964 (KorD)	Ga0208771_10000751 (KorA), Ga0208771_10000752 (KorB), Ga0208771_10000753 (KorC), Ga0208771_10004961 (KorD)	Ga0374944_200701_35_967 (KorB), Ga0374944_200701_985_1527 (KorC)	Ga0374944_209619_1661_2815 (KorA), Ga0374944_209619_1345_1674 (KorD), Ga0374944_209619_2812_3705 (KorB), Ga0374944_209619_3708_4253 (KorC)
succinyl-CoA synthetase (SucD,SucC)	EC 6.2.1.5	Ga0374944_107280_5164_6717 (SucD)	Ga0374944_065417_10498_11367 (SucD), Ga0374944_065417_9326_10501 (SucC)		Ga0208648_10025013 (SucD), Ga0208648_10025012 (SucC)	Ga0374944_286967_1919_3094 (SucC), Ga0374944_286967_3091_3960 (SucD)	Ga0374944_282958_4744_5628 (SucD), Ga0374944_282958_5625_6830 (SucC)		Ga0208771_10004964 (SucD), Ga0208771_10004965 (SucC)	Ga0374944_200754_1414_2289 (SucD), Ga0374944_200754_2286_3455 (SucC)	Ga0374944_209501_5688_7292 (SucD)
succinate dehydrogenase (Sdh)	EC 1.3.5.1								Ga0208771_100007511 (TfrA), Ga0208771_100007510 (TfrB)
fumarate hydratase (FumA,FumB)	EC 4.2.1.2	Ga0374944_107445_37844_38689 (FumA), Ga0374944_107445_38868_39416 (FumB)	Ga0374944_065417_11448_12293 (FumA), Ga0374944_065417_12304_12852 (FumB)	Ga0374944_142111_4250_5095 (FumA), Ga0374944_142111_3533_4084 (FumB)	Ga0208648_10025014 (FumA), Ga0208648_10025015 (FumB)	Ga0374944_286967_3992_4837 (FumA), Ga0374944_286967_4848_5393 (FumB)	Ga0374944_282958_3882_4727 (FumA), Ga0374944_282958_3326_3871 (FumB)	Ga0374944_282958_3882_4727 (FumA), Ga0374944_358645_2787_3254 (FumA), Ga0374944_358645_2250_2780 (FumB)	Ga0208771_10004963 (FumA), Ga0208771_10004962 (FumB)	Ga0374944_200754_408_1253 (FumA), Ga0374944_200754_3_395 (FumB)
malate dehydrogenase (Mdh)	EC 1.1.1.37	Ga0374944_107317_931_2031				Ga0374944_286513_2573_3622
malic enzyme (malate dehydrogenase ((oxaloacetate-decarboxylating)) (Mae)	EC 1.1.1.38	Ga0374944_107441_329_589	Ga0374944_065443_1294_2748	Ga0374944_142111_2062_3516	Ga0208648_10025016	Ga0374944_286967_5419_6882	Ga0374944_282958_1836_3299	Ga0374944_358645_795_2246	Ga0208771_100049617		Ga0374944_209517_890_2374

## Sheet: reductive TCA cycle
Genus and species		Candidatus Tenebribacter burtonii gen. et sp. nov.	Candidatus Tenebribacter mawsonii sp. nov.	Candidatus Tenebribacter davisii sp. nov.	Candidatus Stygibacter australis gen. et sp. nov.	Candidatus Stygibacter australis gen. et sp. nov.	Candidatus Stygibacter frigidus sp. nov.	Candidatus Zophobacter franzmannii gen. et sp. nov.	Candidatus Celaenobacter antarcticus gen. et sp. nov.	Candidatus Celaenobacter antarcticus gen. et sp. nov.	Candidatus Celaenobacter polaris sp. nov.
MAG ID		3300035698_1346 (type)	3300035698_1174 (type)	3300035698_1468 (type)	3300025642_13 (type)	3300035698_2003	3300035698_198 (type)	3300035698_360 (type)	3300025698_8 (type)	3300035698_1683	3300035698_1703 (type)
	EC
Tricarboxylic acid cycle (reductive)
ATP citrate lyase (AclA, AclB)	EC 2.3.3.8	Ga0208771_10011531 (AclA)					Ga0374944_283038_4256_6103 (AclA), Ga0374944_283038_2964_4253 (AclB)		Ga0208771_10007718 (AclA), Ga0208771_10007717 (AclB)	Ga0374944_200769_10_429 (AclA) = Ga0208648_10007512 (AclA), Ga0208648_10007513 (AclB)
aconitate hydratase (AcnA)	EC 4.2.1.3						Ga0374944_283038_988_2937		Ga0208771_10007716	Ga0208648_10007514
isocitrate dehydrogenase (Icd)	EC 1.1.1.42	Ga0374944_107396_1_1281 (99% match to Ga0208771_10011532)		Ga0374944_142030_12688_13086			Ga0374944_283038_6109_8367		Ga0208771_10007719	Ga0374944_200769_444_2621
2-oxoglutarate:ferredoxin oxidoreductase (KorA,KorB,KorC,KorD)	EC 1.2.7.3	Ga0374944_107355_23879_24082 (KorD), Ga0374944_107355_24083_25183 (KorA), Ga0374944_107355_25183_25935 (KorB), Ga0374944_107355_25935_26474 (KorC)	Ga0374944_065417_3488_4660 (KorA), Ga0374944_209619_2812_3705 (KorB), Ga0374944_209619_3708_4253 (KorC), Ga0374944_209619_1345_1674 (KorD)		Ga0208648_100043329 (KorC), Ga0208648_100043330 (KorB), Ga0208648_100043331 (KorA), Ga0208648_100043332 (KorD)	Ga0374944_286718_1224_2072 (KorB), Ga0374944_286718_2065_2640 (KorC), Ga0374944_286718_77_1222 (KorA)	Ga0374944_283211_5325_5627 (KorB), Ga0374944_283211_4763_5338 (KorC)	Ga0374944_358542_2500_3654 (KorA), Ga0374944_358542_1661_2500 (KorB), Ga0374944_358542_1081_1668 (KorC), Ga0374944_358542_3641_3964 (KorD)	Ga0208771_10000751 (KorA), Ga0208771_10000752 (KorB), Ga0208771_10000753 (KorC), Ga0208771_10004961 (KorD)	Ga0374944_200701_35_967 (KorB), Ga0374944_200701_985_1527 (KorC)	Ga0374944_209619_1661_2815 (KorA), Ga0374944_209619_1345_1674 (KorD), Ga0374944_209619_2812_3705 (KorB), Ga0374944_209619_3708_4253 (KorC)
succinyl-CoA synthetase (SucD,SucC)	EC 6.2.1.5	Ga0374944_107280_5164_6717 (SucD)	Ga0374944_065417_10498_11367 (SucD), Ga0374944_065417_9326_10501 (SucC)		Ga0208648_10025013 (SucD), Ga0208648_10025012 (SucC)	Ga0374944_286967_1919_3094 (SucC), Ga0374944_286967_3091_3960 (SucD)	Ga0374944_282958_4744_5628 (SucD), Ga0374944_282958_5625_6830 (SucC)		Ga0208771_10004964 (SucD), Ga0208771_10004965 (SucC)	Ga0374944_200754_1414_2289 (SucD), Ga0374944_200754_2286_3455 (SucC)	Ga0374944_209501_5688_7292 (SucD)
thiol:fumarate reductase (TfrA, TfrB)	EC 1.3.4.1		Ga0374944_065417_7643_9313 (TfrA), Ga0374944_065417_6944_7630 (TfrB)		Ga0208648_10025018 (TfrA)	Ga0374944_286967_7802_9475 (TfrA), Ga0374944_286967_9493_10143 (TfrB)	Ga0374944_282958_1_930 (TfrA)		Ga0208771_100007511 (TfrA), Ga0208771_100007510 (TfrB)		Ga0374944_209577_3704_5371 (TfrA), Ga0374944_209577_5398_6066 (TfrB)
fumarate hydratase (FumA,FumB)	EC 4.2.1.2	Ga0374944_107445_37844_38689 (FumA), Ga0374944_107445_38868_39416 (FumB)	Ga0374944_065417_11448_12293 (FumA), Ga0374944_065417_12304_12852 (FumB)	Ga0374944_142111_4250_5095 (FumA), Ga0374944_142111_3533_4084 (FumB)	Ga0208648_10025014 (FumA), Ga0208648_10025015 (FumB)	Ga0374944_286967_3992_4837 (FumA), Ga0374944_286967_4848_5393 (FumB)	Ga0374944_282958_3882_4727 (FumA), Ga0374944_282958_3326_3871 (FumB)	Ga0374944_282958_3882_4727 (FumA), Ga0374944_358645_2787_3254 (FumA), Ga0374944_358645_2250_2780 (FumB)	Ga0208771_10004963 (FumA), Ga0208771_10004962 (FumB)	Ga0374944_200754_408_1253 (FumA), Ga0374944_200754_3_395 (FumB)
malate dehydrogenase (Mdh)	EC 1.1.1.37	Ga0374944_107317_931_2031				Ga0374944_286513_2573_3622
malic enzyme (malate dehydrogenase ((oxaloacetate-decarboxylating)) (Mae)	EC 1.1.1.38	Ga0374944_107441_329_589	Ga0374944_065443_1294_2748	Ga0374944_142111_2062_3516		Ga0374944_286967_5419_6882		Ga0374944_358645_795_2246	Ga0208771_100049617		Ga0374944_209517_890_2374

## Sheet: hydrogenases
Genus and species		Candidatus Tenebribacter burtonii gen. et sp. nov.	Candidatus Tenebribacter mawsonii sp. nov.	Candidatus Tenebribacter davisii sp. nov.	Candidatus Stygibacter australis gen. et sp. nov.	Candidatus Stygibacter australis gen. et sp. nov.	Candidatus Stygibacter frigidus sp. nov.	Candidatus Zophobacter franzmannii gen. et sp. nov.	Candidatus Celaenobacter antarcticus gen. et sp. nov.	Candidatus Celaenobacter antarcticus gen. et sp. nov.	Candidatus Celaenobacter polaris sp. nov.
MAG ID		3300035698_1346 (type)	3300035698_1174 (type)	3300035698_1468 (type)	3300025642_13 (type)	3300035698_2003	3300035698_198 (type)	3300035698_360 (type)	3300025698_8 (type)	3300035698_1683	3300035698_1703 (type)
	EC
Hydrogenases + heterodisulfide reductase
H2-evolving, membrane-bound [NiFe] hydrogenase (MbhL,MbhK,MbhJ) [Group 4g]	EC 1.12.7.2		Ga0374944_065452_15448_16647 (MbhL), Ga0374944_065452_17107_17472 (MbhJ); directly adjacent to Mrp genes		Ga0208648_10009136 (MbhL), Ga0208648_10009138 (MbhJ)	Ga0374944_286607_2_784 (MbhL) = Ga0207996_100132916 (100%) = Ga0208648_10009136 (100%), Ga0374944_286607_787_1227 (MbhK), Ga0374944_286607_1240_1650 (MbhJ)			Ga0208771_100011937 (MbhL), Ga0208771_100011935 (MbhJ); directly adjacent to Mrp genes		Ga0374944_209521_37_1212 (MbhL); directly adjacent to Mrp gene
H2-oxidizing, heterodisulfide-linked, cytoplasmic [NiFe] hydrogenase (MvhA,MvhD,MvhG) [Group 3c]	EC 1.12.1.2								Ga0208771_100007513 (MvhA), Ga0208771_100007512 (MvhG), Ga0208771_10000759 (MvhD)		Ga0374944_209577_591_2054 (MvhA), Ga0374944_209577_2061_3074 (MvhG), Ga0374944_209577_6150_6566 (MvhD)
heterodisulfide reductase (HdrA,HdrB,HdrC)	EC 1.8.98.1		Ga0374944_065425_1623_2912 (HdrA), Ga0374944_065425_2922_4610 (HdrA)		Ga0208648_100250112 (HdrA), Ga0208648_100250111 (HdrC), Ga0208648_100250110 (HdrB), Ga0208648_10021116 (HdrA), Ga0208648_10021117 (HdrA) (last two proteins encoded in same gene cluster as sulfurtransferases, + sulfur compound transporter Ga0208648_100211117)	Ga0374944_286534_1334_2623 (HdrA), Ga0374944_286534_2633_3640 (HdrA), Ga0374944_286757_751_1221 (HdrC)	Ga0374944_282991_2095_3783 (HdrA), Ga0374944_282991_796_2085 (HdrA), Ga0374944_283027_1554_2453 (HdrB), Ga0374944_283027_2476_2877 (HdrC), Ga0374944_283027_2887_5259 (HdrA)		Ga0208771_10000758 (HdrA), Ga0208771_10000758 (HdrA), Ga0208771_10000756 (HdrB), Ga0208771_10000756 (HdrC)	Ga0374944_200701_1524_1931 (HdrC), Ga0374944_200701_2070_2948 (HdrB), Ga0374944_200701_2967_5351 (HdrA), Ga0374944_200701_5544_6347 (HdrA)	Ga0374944_209577_6601_7200 (HdrA), Ga0374944_209544_1950_3032 (HdrA), Ga0374944_209544_1062_1940 (HdrB), Ga0374944_209544_521_928 (HdrC)
bifurcating/confurcating, cytoplasmic [FeFe] hydrogenase (HndD,HndC, HndB, HndA) [Group A3]	EC 1.12.1.3	Ga0374944_107292_3439_4563 (HndC), Ga0374944_107292_3062_3427 (HndB), Ga0374944_107292_2003_2485 (HndA), no identifiable HndD (catalytic subunit); same gene cluster as Ga0374944_107292_111_899 (FeFe hydrogenase).			Ga0208648_100068114 (HndD), Ga0208648_100068114 (HndC), Ga0208648_100068116 (HndA), Ga0208648_100068117 (HndB)	Ga0374944_286897_3289_5073 (HndD), Ga0374944_286897_1719_3278 (HndC), Ga0374944_286897_1264_1719 (HndA), Ga0374944_286897_811_1242 (HndB)	Ga0374944_282862_3_1304 (HndD), Ga0374944_282862_1315_2874 (HndC), Ga0374944_282862_2874_3329 (HndA), Ga0374944_282862_3347_3712 (HndB), Ga0374944_282900_20_1237 (HndD)
cytoplasmic [FeFe] hydrogenase (HydA) [Group C1]	EC 1.12.1.3	Ga0374944_107292_111_899 =Ga0208771_10033652 (100%)		Ga0374944_141947_10817_11143 =Ga0208771_10033652 (99%)		Ga0374944_286553_256_1539

## Sheet: pentose phosphate pathway
Genus and species		Candidatus Tenebribacter burtonii gen. et sp. nov.	Candidatus Tenebribacter mawsonii sp. nov.	Candidatus Tenebribacter davisii sp. nov.	Candidatus Stygibacter australis gen. et sp. nov.	Candidatus Stygibacter australis gen. et sp. nov.	Candidatus Stygibacter frigidus sp. nov.	Candidatus Zophobacter franzmannii gen. et sp. nov.	Candidatus Celaenobacter antarcticus gen. et sp. nov.	Candidatus Celaenobacter antarcticus gen. et sp. nov.	Candidatus Celaenobacter polaris sp. nov.
MAG ID		3300035698_1346 (type)	3300035698_1174 (type)	3300035698_1468 (type)	3300025642_13 (type)	3300035698_2003	3300035698_198 (type)	3300035698_360 (type)	3300025698_8 (type)	3300035698_1683	3300035698_1703 (type)
	EC
Pentose phosphate pathway
deoxyribose-phosphate aldolase (DeoC)	EC 4.1.2.4	Ga0374944_107351_10879_11709	Ga0374944_065529_10332_11162	Ga0374944_142070_33018_33848	Ga0208648_10109641	Ga0374944_286665_113_949	Ga0374944_282958_10807_11643	Ga0374944_358745_3015_3797	Ga0208771_100037526	Ga0374944_200633_3918_4712	Ga0374944_209498_14765_15559
phosphopentomutase (DeoB)	EC 5.4.2.7	Ga0374944_107324_88876_90051	Ga0374944_065571_7668_8849	Ga0374944_142015_5562_6737					Ga0208771_10013572		Ga0374944_209590_930_2225
ribose 5-phosphate isomerase B (RpiB)	EC 5.3.1.6	Ga0374944_107361_7094_7531	Ga0374944_065409_2009_2446		Ga0208648_10023364	Ga0374944_286614_4707_5138			Ga0208771_100078717	Ga0374944_200557_3593_4030	Ga0374944_209573_10105_10548
ribulose-phosphate 3-epimerase (Rpe)	EC 5.1.3.1	Ga0374944_107362_39242_39889	Ga0374944_065445_7544_8197	Ga0374944_142034_9930_10577	Ga0208648_10001965		Ga0374944_283069_1166_1810	Ga0374944_358533_1640_2287	Ga0208771_10001893	Ga0374944_200683_455_1099	Ga0374944_209524_1372_2016
transketolase (Tkl)	EC 2.2.1.1	Ga0374944_107355_60465_62384	Ga0374944_065379_30164_32065	Ga0374944_142130_38582_40486	Ga0208648_10004247	Ga0374944_286658_476_2425	Ga0374944_283057_6253_8202	Ga0374944_358566_1743_2867	Ga0208771_100085815/ Ga0208771_100085816	Ga0374944_200620_3_419	Ga0374944_209694_6066_7949
transaldolase (Tal)	EC 2.2.1.2

## Sheet: energy conservation
Genus and species		Candidatus Tenebribacter burtonii gen. et sp. nov.	Candidatus Tenebribacter mawsonii sp. nov.	Candidatus Tenebribacter davisii sp. nov.	Candidatus Stygibacter australis gen. et sp. nov.	Candidatus Stygibacter australis gen. et sp. nov.	Candidatus Stygibacter frigidus sp. nov.	Candidatus Zophobacter franzmannii gen. et sp. nov.	Candidatus Celaenobacter antarcticus gen. et sp. nov.	Candidatus Celaenobacter antarcticus gen. et sp. nov.	Candidatus Celaenobacter polaris sp. nov.
MAG ID		3300035698_1346 (type)	3300035698_1174 (type)	3300035698_1468 (type)	3300025642_13 (type)	3300035698_2003	3300035698_198 (type)	3300035698_360 (type)	3300025698_8 (type)	3300035698_1683	3300035698_1703 (type)
	EC
Energy conservation
F-type ATP synthase	EC 7.1.2.2	Ga0374944_107324_24888_25286 (AtpC), Ga0374944_107324_25295_26695 (AtpD), Ga0374944_107324_26728_27582 (AtpG), Ga0374944_107324_27589_29088 (AtpA), Ga0374944_107324_29096_29641 (AtpH), Ga0374944_107324_29638_30120 (AtpF),	Ga0374944_065361_5083_5994 (AtpB), Ga0374944_065361_5995_6750/Ga0374944_065361_6781_7032 (AtpE), Ga0374944_065361_7112_7591 (AtpF), Ga0374944_065361_7634_8137 (AtpH), Ga0374944_065361_8145_9644 (AtpA), Ga0374944_065361_9651_10505 (AtpG)	Ga0374944_141961_32797_33192 (AtpC), Ga0374944_141961_31388_32788 (AtpD), Ga0374944_141961_30502_31356 (AtpG), Ga0374944_141961_28996_30495 (AtpA), Ga0374944_141961_28443_28988 (AtpH), Ga0374944_141961_28210_28446/Ga0374944_141961_27963_28229 (AtpF), Ga0374944_141961_27633_27884/Ga0374944_141961_26845_27600 (AtpE), Ga0374944_141961_25933_26844 (AtpB)	Ga0208648_100019621 (AtpC), Ga0208648_100019622 (AtpD), Ga0208648_100019623 (AtpG), Ga0208648_100019624 (AtpA), Ga0208648_100019625 (AtpH), Ga0208648_100019626 (AtpF), Ga0208648_100019627/Ga0208648_100019628 (AtpE), Ga0208648_100019629 (AtpB)	Ga0374944_286723_1_951 (AtpD), Ga0374944_286723_966_1823 (AtpG), Ga0374944_286723_1832_3331 (AtpA), Ga0374944_286723_3343_3888 (AtpH), Ga0374944_286723_3889_4365 (AtpF),	Ga0374944_283155_12420_13703 (AtpB), Ga0374944_283155_11652_12413/Ga0374944_283155_11390_11626 (AtpE), Ga0374944_283155_10872_11348 (AtpF), Ga0374944_283155_10326_10871 (AtpH), Ga0374944_283155_8815_10314 (AtpA), Ga0374944_283155_7949_8806 (AtpG), Ga0374944_283155_6544_7935 (AtpD), Ga0374944_283155_6150_6542 (AtpC)	Ga0374944_358492_1_405 (AtpB), Ga0374944_358492_421_1170/Ga0374944_358492_1190_1441 (AtpE), Ga0374944_358492_1490_1969 (AtpF), Ga0374944_358492_1981_2511 (AtpH), Ga0374944_358492_2519_4024 (AtpA), Ga0374944_358492_4042_4896 (AtpG), Ga0374944_358492_4915_5286 (AtpD)	Ga0208771_100055312 (AtpB), Ga0208771_100055313/Ga0208771_100055314 (AtpE), Ga0208771_100055315 (AtpF), Ga0208771_100055316 (AtpH), Ga0208771_100055317 (AtpA), Ga0208771_100055318 (AtpG), Ga0208771_100055319 (AtpD), Ga0208771_100055320 (AtpC)	Ga0374944_200689_2_1261 (AtpA), Ga0374944_200689_1288_1818 (AtpH), Ga0374944_200689_1811_2311 (AtpF), Ga0374944_200689_2345_2581/Ga0374944_200689_2604_3335 (AtpE), Ga0374944_200689_3341_4171 (AtpB)	Ga0374944_209576_3_392 (AtpC), Ga0374944_209576_399_1934 (AtpD), Ga0374944_209576_1915_2781 (AtpG), Ga0374944_209576_2781_4499 (AtpA), Ga0374944_209576_4529_4786 (AtpH), Ga0374944_209605_44_544 (AtpF), Ga0374944_209605_578_817/ Ga0374944_209605_842_1573 (AtpE), Ga0374944_209605_1579_2409 (AtpB)
multicomponent Na+:H+ antiporter (Mnh/Mrp)		Ga0374944_107392_13273_13761 (MnhE), Ga0374944_107392_13754_14014 (MnhF), Ga0374944_107392_14014_14358 (MnhG), Ga0374944_107392_14391_14603 (MnhB-like),Ga0374944_107392_14596_15279 (MnhB), Ga0374944_107392_15279_15632 (MnhC), Ga0374944_107392_15626_18742 (MnhD)			Ga0208648_100087211 (MnhC), Ga0208648_100087212 (MnhB), Ga0208648_100087213 (MnhA), Ga0208648_100087214 (MnhG), Ga0208648_100087215 (MnhF), Ga0208648_100087216 (MnhE)	Ga0374944_286780_4736_5089 (MnhC), Ga0374944_286780_5089_5772 (MnhB), Ga0374944_286780_5769_6020 (MnhB-like), Ga0374944_286780_6017_6352 (MnhG), Ga0374944_286780_6352_6594 (MnhF), Ga0374944_286780_6605_7099 (MnhE)	Ga0374944_282904_1246_1569 (MnhG), Ga0374944_282904_1562_1792 (MnhF), Ga0374944_282904_1819_2313 (MnhE), Ga0374944_282904_2310_3833 (MnhD), Ga0374944_282904_3837_4175 (MnhC), Ga0374944_282904_4172_4612 (MnhB), Ga0374944_282904_4617_5204 (MnhB), Ga0374944_282904_5159_7021 (MnhD)		Ga0208771_100011918 (MnhE), Ga0208771_100011920 (MnhF), Ga0208771_100011921 (MnhG), Ga0208771_100011922 (MnhA), Ga0208771_100011923 (MnhB), Ga0208771_100011924 (MnhC), Ga0208771_100011925 (MnhD)	Ga0374944_200554_7387_7746 (MnhG), Ga0374944_200554_7739_8080 (MnhF), Ga0374944_200554_8077_8580 (MnhE), Ga0374944_200554_8577_10082 (MnhD), Ga0374944_200554_10079_10399 (MnhC), Ga0374944_200554_10418_10867 (MnhB)	Ga0374944_209652_286_825 (MnhB), Ga0374944_209652_815_1264 (MnhB), Ga0374944_209652_1283_1603 (MnhC), Ga0374944_209652_1600_3105 (MnhD), Ga0374944_209652_3171_3605 (MnhE), Ga0374944_209652_3602_3943 (MnhF), Ga0374944_209652_3936_4286 (MnhG)
ferredoxin:NAD+-oxidoreductase complex (Rnf)	EC 7.2.1.2	Ga0374944_107365_216_764 (RnfG), Ga0374944_107365_764_1351 (RnfE), Ga0374944_107365_1463_2050 (RnfA), Ga0374944_107365_2060_2965 (RnfB)	Ga0374944_065572_3319_4218 (RnfB), Ga0374944_065572_4229_4816 (RnfA), Ga0374944_065572_4957_5544 (RnfE)	Ga0374944_142016_9158_10477 (RnfC), Ga0374944_142016_10674_11741 (RnfD), Ga0374944_142016_11738_12286 (RnfG), Ga0374944_142016_12286_12873 (RnfE), a0374944_142016_12883_13470 (RnfA), Ga0374944_142016_13479_14384 (RnfB)	Ga0208648_10011708 (RnfA), Ga0208648_10011709 (RnfE), Ga0208648_100117010 (RnfG), Ga0208648_100117011 (RnfD), Ga0208648_100117012 (RnfC)	Ga0374944_286947_3_497 (RnfD), Ga0374944_286947_515_1855 (RnfC), Ga0374944_286663_6168_7043 (RnfB), Ga0374944_286702_1870_2571 (RnfD), Ga0374944_286702_1271_1909 (RnfG), Ga0374944_286702_675_1271 (RnfE), Ga0374944_286702_77_664 (RnfA)		Ga0374944_358741_666_1652 (RnfB), Ga0374944_358741_1661_2266 (RnfA), Ga0374944_358741_2276_2872 (RnfE), Ga0374944_358741_2865_3431 (RnfG), Ga0374944_358741_3428_4498 (RnfD), Ga0374944_358741_4511_5851 (RnfC)	Ga0208771_10007182 (RnfB), Ga0208771_10007183 (RnfA), Ga0208771_10007184 (RnfE), Ga0208771_10007185 (RnfG), Ga0208771_10007186 (RnfD), Ga0208771_10007187 (RnfC)	Ga0374944_200684_3052_437 (RnfC), Ga0374944_200684_1954_2970 (RnfD), Ga0374944_200684_1402_1932 (RnfG), Ga0374944_200684_787_1389 (RnfE), Ga0374944_200684_167_769 (RnfA)	Ga0374944_209516_1148_2473 (RnfC), Ga0374944_209516_2492_3571 (RnfD), Ga0374944_209516_3593_4123 (RnfG), Ga0374944_209516_4136_4738 (RnfE), Ga0374944_209516_4756_5385 (RnfA), Ga0374944_209516_5397_6263 (RnfB)
pyrophosphate-energized sodium pump (HppA)	EC 7.2.3.-	Ga0374944_107409_8157_10493	Ga0374944_065375_6430_8766	Ga0374944_142137_39328_41760	Ga0208648_100136611	Ga0374944_286813_2_1867	Ga0374944_282975_4132_6381	Ga0374944_358510_5383_7875	Ga0208771_100011915
bifunctional sulfide dehydrogenase/ferredoxin:NADP oxidoreductase (SudA,SudB)	EC 1.8.1.19/ EC 1.18.1.2	Ga0374944_107392_22073_23869 (SudA)	Ga0374944_065605_3133_4902 (SudA)	Ga0374944_141946_464_2269 (SudA)		Ga0374944_286757_1270_4659 (SudA)	Ga0374944_282868_6655_8427 (SudA)	Ga0374944_358683_4255_5754 (SudA)			Ga0374944_209574_9531_10373 (SudB), Ga0374944_209574_8158_9531 (SudA)
Na+-translocating NADH:ubiquinone oxidoreductase (NQR)	EC 1.6.5.8	Ga0374944_107455_15114_16022 (NqrB), Ga0374944_107455_16015_16638 (NqrC), Ga0374944_107455_16635_17228 (NqrD), Ga0374944_107455_17232_17819 (NqrE), Ga0374944_107455_17831_18934 (NqrF)	Ga0374944_065314_2468_3679 (NqrF), Ga0374944_065314_3870_4484 (NqrE), Ga0374944_065314_4487_5101 (NqrD), Ga0374944_065314_5101_5853 (NqrC), Ga0374944_065314_5840_6163 (NqrB)	Ga0374944_142031_20174_21121 (NqrB), Ga0374944_142031_21121_21732 (NqrC), Ga0374944_142031_21891_22484 (NqrD), Ga0374944_142031_22486_23073 (NqrE), Ga0374944_142031_23090_24190 (NqrF)	Ga0208648_100407610 (NqrC), Ga0208648_100407611 (NqrD), Ga0208648_100407612 (NqrE), Ga0208648_100407613 (NqrF)	Ga0374944_286628_1642_2229 (NqrE), Ga0374944_286628_2236_2628 (NqrD), Ga0374944_286628_535_1596 (NqrF), Ga0374944_286696_2060_2647 (NqrE), Ga0374944_286696_2654_3046 (NqrD), Ga0374944_286696_953_2014 (NqrF)	Ga0374944_282848_189_1112 (NqrB), Ga0374944_282848_1160_1786 (NqrC), Ga0374944_282848_1787_2380 (NqrD), Ga0374944_282848_2387_2974 (NqrE), Ga0374944_282848_3020_3622 (NqrF), Ga0374944_282848_3642_4082 (NqrF)	Ga0374944_358808_1_354 (NqrE), Ga0374944_358808_367_1470 (NqrF)
4Fe-4S ferredoxin		Ga0374944_107353_15378_15560, Ga0374944_107400_7350_7592, Ga0374944_107400_7589_7834, Ga0374944_107400_4869_5426, Ga0374944_107435_334_873, Ga0374944_107400_4053_4850	Ga0374944_065305_3870_4115, Ga0374944_065542_6809_7348, Ga0374944_065602_2026_2196, Ga0374944_065305_258_1073, Ga0374944_065452_19919_20935, Ga0374944_065517_3396_4445, Ga0374944_065517_4612_5574	Ga0374944_141961_13264_13434, Ga0374944_142110_3758_4279, Ga0374944_142110_2905_3702, Ga0374944_142031_12173_12946	Ga0208648_100022826, Ga0208648_10011327, Ga0208648_100050921, Ga0208648_10007786, Ga0208648_10011324, Ga0208648_10011325, Ga0208648_10027174, Ga0208648_10027175, Ga0208648_10034727, Ga0208648_10034728	Ga0374944_286900_11089_11886, Ga0374944_286883_3157_3972, Ga0374944_286795_961_2004, Ga0374944_286795_1976_2821, Ga0374944_286607_3932_4927	Ga0374944_283023_2403_3218, Ga0374944_283058_7259_8254, Ga0374944_283179_47_1009, Ga0374944_283179_1012_2046	Ga0374944_358561_840_1352, Ga0374944_358523_2209_3048	Ga0208771_10002437, Ga0208771_10001338, Ga0208771_100011910	Ga0374944_200704_896_171, Ga0374944_200669_990_1781	Ga0374944_209509_9394_10179
3Fe-4S ferredoxin								Ga0374944_358525_7513_7695	Ga0208771_10007883, Ga0208771_100044813, Ga0208771_100032322

## Sheet: transport
Genus and species		Candidatus Tenebribacter burtonii gen. et sp. nov.	Candidatus Tenebribacter mawsonii sp. nov.	Candidatus Tenebribacter davisii sp. nov.	Candidatus Stygibacter australis gen. et sp. nov.	Candidatus Stygibacter australis gen. et sp. nov.	Candidatus Stygibacter frigidus sp. nov.	Candidatus Zophobacter franzmannii gen. et sp. nov.	Candidatus Celaenobacter antarcticus gen. et sp. nov.	Candidatus Celaenobacter antarcticus gen. et sp. nov.	Candidatus Celaenobacter polaris sp. nov.
MAG ID		3300035698_1346 (type)	3300035698_1174 (type)	3300035698_1468 (type)	3300025642_13 (type)	3300035698_2003	3300035698_198 (type)	3300035698_360 (type)	3300025698_8 (type)	3300035698_1683	3300035698_1703 (type)
	EC
Sugar uptake – ABC transporter
multiple sugar ABC transporter (solute-binding protein, permease, ATPase)	EC 7.5.2.- (ATPase)	Ga0374944_107446_2260_3255 (permease), Ga0374944_107384_1389_2483 (ATPase), Ga0374944_107446_3265_4236 (permease)	Ga0374944_065343_854_2146 (SBP), Ga0374944_065351_2813_3907 (ATPase), Ga0374944_065442_2402_3571 (permease), Ga0374944_065442_3630_4553 (permease), , Ga0374944_065442_3630_4553 (permease), Ga0374944_065442_3_2231 (permease)	Ga0374944_141940_3231_4325 (ATPase), Ga0374944_141962_9331_10623 (SBP), Ga0374944_142003_4507_6912 (permease), Ga0374944_142003_7207_9387 (permease), Ga0374944_142004_22002_24401 (permease), Ga0374944_142004_24406_26700 (permease)	Ga0208648_100003360 (permease), Ga0208648_10004593 (permease), Ga0208648_10014606 (ATPase), Ga0208648_10015674 (SBP)	Ga0374944_286758_1569_3860 (permease), Ga0374944_286785_20637_21572 (permease), Ga0374944_286899_296_1450 (ATPase), Ga0374944_286921_640_1749 (ATPase), Ga0374944_286785_21582_22568 (permease)	Ga0374944_282879_707_1642 (permease), Ga0374944_283110_188_1291 (ATPase), Ga0374944_283202_3577_5868 (permease), Ga0374944_283202_5881_8331 (permease)	Ga0374944_358580_11634_12569 (permease), Ga0374944_358580_12579_13637 (permease), Ga0374944_358740_2308_4602 (permease), Ga0374944_358740_5110_7566 (permease), Ga0374944_358499_96_1376 (SBP), Ga0374944_358556_7137_8240 (ATPase)	Ga0208771_100042217 (permease), Ga0208771_100042218 (permease), Ga0208771_10009662 (ATPase), Ga0208771_10040078 (SBP), Ga0208771_10067133 (ATPase)	Ga0374944_200622_1851_2792 (permease), Ga0374944_200660_3_308 (SBP), Ga0374944_200622_2792_3781 (permease)	Ga0374944_209494_4416_5357 (permease), Ga0374944_209512_2411_3514 (ATPase), Ga0374944_209494_3427_4416 (permease)
simple sugar ABC transporter	EC 7.5.2.- (ATPase)	Ga0374944_107333_1725_3242 (ATPase), Ga0374944_107333_3_674 (permease), Ga0374944_107333_674_1732 (permease), Ga0374944_142053_12961_13911 (permease), Ga0374944_142053_13908_15050 (permease), Ga0374944_142053_15047_16588 (ATPase)	Ga0374944_065337_1747_2670 (permease), Ga0374944_065337_2670_3809 (permease), Ga0374944_065337_3802_5319 (ATPase), Ga0374944_065337_3_497 (ATPase); Ga0374944_065347_1712_2638 (permease), Ga0374944_065347_2628_3734 (permease), Ga0374944_065347_3715_4584 (ATPase)	Ga0374944_142014_1725_3242 (ATPase), Ga0374944_142014_3_674 (permease), Ga0374944_142014_674_1732 (permease), Ga0374944_142143_11153_11488 (permease), Ga0374944_142143_6399_7325 (permease), Ga0374944_142143_7315_8421 (permease), Ga0374944_142143_8402_9934 (ATPase)
Sugar uptake - other
maltooligosaccharide transport system permease + SBP					Ga0208648_10045145, Ga0208648_10045146	Ga0374944_286766_351_2534	Ga0374944_282906_3267_4097, Ga0374944_282906_4161_4529
sugar phosphate permease (glycerol-3-phosphate transporter? [GlpT?])		Ga0374944_107321_232_1509	Ga0374944_065360_1253_2530
sodium/glucose cotransporter (SglT)			Ga0374944_065459_3_1148	Ga0374944_142047_5477_7384
Amino acid uptake - ABC transporter
branched-chain amino acid ABC transporter (solute-binding protein, permease, ATPase) (LivK,LivM,LivF)	EC 7.4.2.- (ATPase)								Ga0208771_100047419 (LivF), Ga0208771_100047420 (LivG), Ga0208771_100047421 (LivM), Ga0208771_100014618 (LivK)	Ga0374944_200570_11865_13010 (LivK)	Ga0374944_209533_756_1976 (LivK), Ga0374944_209607_2201_2734 (LivM), Ga0374944_209607_266_967 (LivF)
Amino acid uptake - other
amino acid/polyamine transporter I		Ga0374944_107433_15565_17430			Ga0208648_10048654	Ga0374944_286787_22253_24112	Ga0374944_283064_620_1915			Ga0374944_200571_930_2603
amino acid permease/ SLC12A domain		Ga0374944_107380_8891_11119		Ga0374944_141999_6274_8502		Ga0374944_286595_784_2079
Nucleoside uptake
uracil permease (PyrP)		Ga0374944_107301_2367_3623	Ga0374944_065412_107_1393	Ga0374944_141949_2318_3574					Ga0208771_100034112		Ga0374944_209578_5123_6331
Phosphorus uptake – ABC transporter
phosphonate/phosphite transporter (solute-binding protein, permease, ATPase) (PhnD, PhnE, PhnC)	EC 7.3.2.2	Ga0374944_107383_3840_4739 (PhnD), Ga0374944_107383_4821_5648 (PhnC), Ga0374944_107383_5645_6652 (PhnE)	Ga0374944_065534_1483_2382 (PhnD), Ga0374944_065534_2428_3195 (PhnC), Ga0374944_065534_3192_4199 (PhnE)	Ga0374944_142047_2638_3645 (PhnE), Ga0374944_142047_3642_4409 (PhnC), Ga0374944_142047_4526_5464 (PhnD)	Ga0208648_10020142 (PhnD), Ga0208648_10020143 (PhnC), Ga0208648_10020144 (PhnE)	Ga0374944_286948_1_744 (PhnC), Ga0374944_286948_744_1610 (PhnD)	Ga0374944_283083_3140_4045 (PhnD), Ga0374944_283083_4045_4812 (PhnC), Ga0374944_283083_4809_5795 (PhnE)	Ga0374944_358833_2807_3712 (PhnD), Ga0374944_358833_3715_4470 (PhnC), Ga0374944_358825_3355_4185 (PhnE)	Ga0208771_100007437 (PhnE), Ga0208771_100007438 (PhnC), Ga0208771_100007439 (PhnD)		Ga0374944_209534_9497_10132 (PhnD), Ga0374944_209556_1710_2477 (PhnC), Ga0374944_209556_502_1713 (PhnE)
Phosphorus uptake - other
PiT family inorganic phosphate transporter		Ga0374944_107429_11_958		Ga0374944_142035_28795_29742	Ga0208648_100033620, Ga0208648_100033621	Ga0374944_286935_1683_2732, Ga0374944_286935_2833_3882	Ga0374944_282872_7193_8242, Ga0374944_282872_8298_9347	Ga0374944_358759_8034_8822	Ga0208771_100035430	Ga0374944_200698_1490_2977	Ga0374944_209579_2698_2955
sodium-dependent phosphate cotransporter									Ga0208771_100011952	Ga0374944_200554_557_1630	Ga0374944_209652_10126_11286, Ga0374944_209652_11315_12010
Iron uptake – ABC transporter
iron complex ABC transporter (solute-binding protein, permease, ATPase)	EC 7.2.2.16 (ATPase)	Ga0374944_107359_42392_43174 (ATPase), Ga0374944_107359_45921_46841 (permease), Ga0374944_107359_46831_47667 (SBP)	Ga0374944_065321_1_630 (ATPase), Ga0374944_065321_3053_3976 (permease), Ga0374944_065321_3963_4796 (SBP)	Ga0374944_142094_43794_44594 (ATPase), Ga0374944_142094_46979_47779 (permease), Ga0374944_142094_47892_48773 (SBP)		Ga0374944_286896_123_986 (SBP), Ga0374944_286896_976_1899 (permease)	Ga0374944_282917_11683_12459 (ATPase), Ga0374944_282917_7468_8355 (SBP), Ga0374944_282917_8345_9268 (permease)	Ga0374944_358534_1539_2474 (permease)		Ga0374944_200629_1994_2788 (ATPase)	Ga0374944_209548_12528_13361 (SBP), Ga0374944_209548_13354_14301 (permease), Ga0374944_209548_16859_17671 (ATPase)
transcriptional regulator IscR		Ga0374944_107359_43243_43659					Ga0374944_282917_11146_11589			Ga0374944_200629_1516_1929	Ga0374944_209548_16401_16832
cysteine desulfurase (IscS)	EC 2.8.1.7	Ga0374944_107359_43670_44836	Ga0374944_065321_1125_2291	Ga0374944_142094_45069_46235		Ga0374944_286896_2611_2904	Ga0374944_282917_9978_11168			Ga0374944_200629_323_1504	Ga0374944_209548_15208_16389
Iron uptake - other
ferrous iron transporter (FeoB,FeoA)		Ga0374944_107324_86939_87220 (FeoA), Ga0374944_107324_86939_87220 (FeoB)	Ga0374944_065571_5448_5738 (FeoA), Ga0374944_065571_3729_5444 (FeoB)	Ga0374944_142015_926_2641 (FeoB), Ga0374944_142015_2646_2936 (FeoA)	Ga0208648_10006817 (FeoA), Ga0208648_10006818 (FeoB)	Ga0374944_286542_13476_15713 (FeoB)	Ga0374944_283007_3797_6034 (FeoB)	Ga0374944_358751_1028_3487 (FeoB)	Ga0208771_100024325 (FeoB), Ga0208771_100024326 (FeoA)
Fur family transcriptional regulator, ferric uptake regulator		Ga0374944_107324_87220_87663		Ga0374944_142015_2926_3375					Ga0208771_100024327
Zinc uptake – ABC transporter
zinc ABC transporter (solute-binding protein, permease, ATPase) (ZnuA,ZnuB,ZnuC)	EC 7.2.2.20							Ga0374944_358647_3919_4806 (ZnuA), Ga0374944_358647_4781_5533 (ZnuC), Ga0374944_358647_5540_6373 (ZnuB)	Ga0208771_100021414 (ZnuA), Ga0208771_100021415 (ZnuC), Ga0208771_100021416 (ZnuB)	Ga0374944_200656_2268_3179 (ZnuA), Ga0374944_200656_690_1529 (ZnuB), Ga0374944_200656_1532_2278 (ZnuC)	Ga0374944_209530_10681_11595 (ZnuA), Ga0374944_209530_11585_12331 (ZnuC), Ga0374944_209530_12334_13158 (ZnuB)
zinc uptake regulatory protein (ZurR) (immediately upstream of Znu genes)									Ga0208771_100021413	Ga0374944_200656_3176_3598	Ga0374944_209530_10259_10684
Zinc uptake – other
ZIP family zinc transporter (ZupT)		Ga0374944_107455_10826_11641		Ga0374944_142031_17792_18610		Ga0374944_286597_1230_2033	Ga0374944_282870_3659_3802, Ga0374944_283193_2915_3718	Ga0374944_358604_1622_2425, Ga0374944_358547_3278_3478
Sodium extrusion – ABC transporter
sodium transport system (permease, ATPase) (NatB, NatA)	EC 7.2.2.4	Ga0374944_107426_26933_28966 (NatB), Ga0374944_107426_26187_26936 (NatA)	Ga0374944_065396_4336_5076 (NatA), Ga0374944_065396_5082_7133 (NatB)	Ga0374944_141951_28748_30781 (NatB), Ga0374944_141951_30778_31527 (NatA)	Ga0208648_10053763 (NatA), Ga0208648_10053764 (NatB)	Ga0374944_286523_4119_4889 (NatA), Ga0374944_286523_4876_6912 (NatB)	Ga0374944_283026_1133_3166 (NatB), Ga0374944_283026_3153_3923 (NatA)	Ga0374944_358687_12260_13024 (NatA), Ga0374944_358687_13014_13751 (NatB)	Ga0208771_10018132 (NatB), Ga0208771_10018133 (NatA)	Ga0374944_200761_1881_2630 (NatA), Ga0374944_200761_2647_3864 (NatB)
Magnesium transport
magnesium transporter MgtE / cobalt/magnesium transporter CorA		Ga0374944_107347_32284_33615		Ga0374944_142129_4411_5742	Ga0208648_10037274	Ga0374944_286527_3296_4630	Ga0374944_282937_2615_4093	Ga0374944_358583_10331_10663, Ga0374944_358583_10685_11284	Ga0208771_10017801	Ga0374944_200563_1787_2746	Ga0374944_209555_3631_4575, Ga0374944_209567_2509_3558
Molybdate uptake – ABC transporter
molybdate ABC transporter (solute-binding protein, permease, ATPase) (ModA, ModB, ModC)								Ga0374944_358850_516_1277 (ModA), Ga0374944_358850_1265_2047 (ModB), Ga0374944_358850_2044_2913 (ModC)	Ga0374944_358850_1265_2047 (ModB), Ga0374944_358850_2044_2913 (ModC), Ga0374944_358850_516_1277 (ModA)

## Sheet: glycerol catabolism
Genus and species		Candidatus Tenebribacter burtonii gen. et sp. nov.	Candidatus Tenebribacter mawsonii sp. nov.	Candidatus Tenebribacter davisii sp. nov.	Candidatus Stygibacter australis gen. et sp. nov.	Candidatus Stygibacter australis gen. et sp. nov.	Candidatus Stygibacter frigidus sp. nov.	Candidatus Zophobacter franzmannii gen. et sp. nov.	Candidatus Celaenobacter antarcticus gen. et sp. nov.	Candidatus Celaenobacter antarcticus gen. et sp. nov.	Candidatus Celaenobacter polaris sp. nov.
MAG ID		3300035698_1346 (type)	3300035698_1174 (type)	3300035698_1468 (type)	3300025642_13 (type)	3300035698_2003	3300035698_198 (type)	3300035698_360 (type)	3300025698_8 (type)	3300035698_1683	3300035698_1703 (type)
	EC
Glycerol degradation
glycerol kinase (GlpK)	EC 2.7.1.30	Ga0374944_107295_7772_9250	Ga0374944_065579_3101_4072, Ga0374944_065459_11588_12145	Ga0374944_142102_8009_9490	Ga0208648_10043314			Ga0374944_358527_2484_3977
glycerol-3-phosphate dehydrogenase (GpsA)	EC 1.1.1.8	Ga0374944_107295_19263_20249	Ga0374944_065459_1292_2278	Ga0374944_142102_17430_18416	Ga0208648_10008285	Ga0374944_286688_1079_2050	Ga0374944_283124_3_602, Ga0374944_282884_2935_3429	Ga0374944_358744_6267_7280	Ga0208771_100008716		Ga0374944_209574_3046_4047

## Sheet: formate, butanoate, citrate
Genus and species		Candidatus Tenebribacter burtonii gen. et sp. nov.	Candidatus Tenebribacter mawsonii sp. nov.	Candidatus Tenebribacter davisii sp. nov.	Candidatus Stygibacter australis gen. et sp. nov.	Candidatus Stygibacter australis gen. et sp. nov.	Candidatus Stygibacter frigidus sp. nov.	Candidatus Zophobacter franzmannii gen. et sp. nov.	Candidatus Celaenobacter antarcticus gen. et sp. nov.	Candidatus Celaenobacter antarcticus gen. et sp. nov.	Candidatus Celaenobacter polaris sp. nov.
MAG ID		3300035698_1346 (type)	3300035698_1174 (type)	3300035698_1468 (type)	3300025642_13 (type)	3300035698_2003	3300035698_198 (type)	3300035698_360 (type)	3300025698_8 (type)	3300035698_1683	3300035698_1703 (type)
	EC
Formate degradation
formate transporter (Foc)		Ga0374944_107287_7821_8600		Ga0374944_142091_300_1079	Ga0208648_100068120	Ga0374944_286963_4783_5640	Ga0374944_282856_2268_3047
formate dehydrogenase (FdhA)	EC 1.17.1.9	Ga0374944_107287_8617_10239		Ga0374944_142091_29_280	Ga0208648_100068121, Ga0208648_100068122	Ga0374944_286692_2058_3113, Ga0374944_286963_3162_4748	Ga0374944_282856_3079_4665, Ga0374944_282856_4714_4800
Butanoate metabolism
phosphate butyryltransferase (Ptb)	EC 2.3.1.19	Ga0374944_107317_9994_10929	Ga0374944_065340_9290_10195, Ga0374944_065409_2447_3418	Ga0374944_142144_14768_15697, Ga0374944_142043_11793_12692	Ga0208648_10023363, Ga0208648_100019618	Ga0374944_286556_2059_2964, Ga0374944_286614_3780_4697	Ga0374944_283155_3633_4568	Ga0374944_358594_2681_3007, Ga0374944_358775_2_817	Ga0208771_100036211, Ga0208771_100078718	Ga0374944_200557_4027_4971	Ga0374944_209546_6328_7221
butyrate kinase (Buk)	EC 2.7.2.7	Ga0374944_107339_28323_29399	Ga0374944_065382_6632_7747	Ga0374944_142057_3559_4635	Ga0208648_10065711	Ga0374944_286643_2662_3060		Ga0374944_358624_167_1246	Ga0208771_100027723		Ga0374944_209688_363_1439
Citrate degradation
citrate lyase (CitF, CitD+CitE)	EC 4.1.3.6/ EC 2.8.3.10	Ga0374944_107380_63_1184 (CitF)	Ga0374944_065454_1654_3216 (CitF), Ga0374944_065454_3219_4400 (CitD+CitE)	Ga0374944_142054_1695_3257 (CitF), Ga0374944_142054_511_1695 (CitD+CitE)	Ga0208648_100021328 (CitE), Ga0208648_100021329 (CitF)	Ga0374944_286593_1793_3016 (CitD+CitE), Ga0374944_286593_3019_4578 (CitF)	Ga0374944_283140_1182_2741 (CitF), Ga0374944_283140_19_1179 (CitD+CitE)		Ga0208771_100049015 (CitD+CitE), Ga0208771_100049016 (CitF)	Ga0374944_200623_1076_2206 (CitD+CitE), Ga0374944_200623_1076_2206 (CitF)	Ga0374944_209721_2195_3376 (CitD+CitE), Ga0374944_209488_3_167 (CitF)
acetyl-CoA synthetase (AcsA)	EC 6.2.1.1	Ga0374944_107361_9949_11934	Ga0374944_065409_4940_6925	Ga0374944_142144_17243_19228	Ga0208648_10023361	Ga0374944_286614_223_2211		Ga0374944_358587_2_922, Ga0374944_358670_10_1059		Ga0374944_200557_6938_7819	Ga0374944_209508_3_1835

[truncated: 7 more sheets: amino acid metabolism, aldehydes + alcohols, cell surface, proteases+peptidases, poly|oligosaccharide degrad., oxidative stress, sulfur metabolism]
