# Supplementary material for: Shedding Light on Microbial “Dark Matter”: Insights Into Novel Cloacimonadota and Omnitrophota From an Antarctic Lake
Source: Front Microbiol. 2021 Oct 11;12:741077. doi: 10.3389/fmicb.2021.741077 (PMC8542988; doi:10.3389/fmicb.2021.741077)
Supplement: Supplementary file 4 [file Table_5.XLSX]

## Sheet: Table description
Table S5 │ Proteins and IMG Gene IDs for the 14 Ace Lake Omnitrophota MAGs chosen for analysis in this study.
If protein was not detected for a given MAG, the cell was left blank.
ABC, ATP-binding cassette; CoA, coenzyme A; GH, glycoside hydrolase; LPS, lipopolysaccharide; MFS, major facilitator superfamily; SBP, solute-binding protein (periplasmic); TCA, tricarboxylic acid; THF, tetrahydrofolate.
To find individual proteins in IMG (https://img.jgi.doe.gov/), please follow these steps.
	Use the Genome Search to find metagenomes 3300035698, 3300025586, 3300025698 and 3300025642 and add these to the 'Genome Cart'.
	From the IMG menu select 'Find Genes' > 'Gene Search' > 'Advanced Search Builder'
	Create a new builder line, selecting 'IMG Gene ID' from the drop down menu and adding the desired Gene ID (or multiple Gene IDs as a comma-separated list) in the search box.
	Select the 4 metagenomes showing in the panel on the left and click 'Add All' to move them to the 'Selected genomes' box on the right hand side.
	Click search.

## Sheet: glycolysis-gluconeogenesis
Genus and species		Candidatus Aceula lacicola gen. et. sp .nov.	Candidatus Aceula meridiana sp. nov.	Candidatus Zapsychrus exili gen. et. sp. nov.	Candidatus Gygaella obscura gen. et sp. nov.	Candidatus Susulua stagnicola gen. et sp. nov.	Candidatus Saelkia tenebricola gen. et sp. nov.	Candidatus Kaelpia aquatica gen. et sp. nov.	Candidatus Kaelpia imicola sp. nov.	Candidatus Kappaea frigidicola gen. et sp. nov.	Candidatus Tantalella remota gen. et sp. nov.	Candidatus Aadella gelida gen. et sp. nov.	Candidatus Gorgyraea atricola gen. et sp. nov.	Candidatus Orphnella occulta gen. et sp. nov.	Candidatus Orphnella occulta gen. et sp. nov.
MAG ID		3300035698_1100 (type)	3300035698_985 (type)	3300035698_1555 (type)	3300035698_1934 (type)	3300035698_1005 (type)	3300035698_749 (type)	3300035698_2000 (type)	3300035698_1655 (type)	3300035698_1500 (type)	3300035698_1097 (type)	3300035698_848 (type)	3300035698_32 (type)	3300025586_21 (type)	3300035698_104
	EC
Glycolysis (Embden-Meyerhof-Parnas pathway)
glucokinase (Glk)	EC 2.7.1.2	Ga0374944_044190_16281_17213	Ga0374944_593005_43759_44697	Ga0374944_168760_9683_10603	Ga0374944_274668_14714_15622	Ga0374944_004553_1_483	Ga0374944_490824_9771_10742	Ga0374944_286321_11976_12899	Ga0374944_190372_46297_47235	Ga0374944_155041_3_956	Ga0374944_042767_16274_17254	Ga0374944_516689_959_2026	Ga0374944_353191_189463_190368	Ga0207996_10062283
glucose-6-phosphate isomerase (Pgi)	EC 2.7.1.4	Ga0374944_044221_25357_26673	Ga0374944_593011_64047_65321	Ga0374944_168768_3436_9519, Ga0374944_168783_725_1999	Ga0374944_274652_17414_18886				Ga0374944_190377_1_849	Ga0374944_155103_3227_4879	Ga0374944_042748_8751_10007	Ga0374944_516628_10109_11395		Ga0207996_100032611, Ga0207996_10008512	Ga0374944_024821_9776_10171, Ga0374944_024875_2000_2470
bifunctional phosphoglucose/phosphomannose isomerase (Pgi/Pmi)	EC 5.3.1.9/ EC 5.3.1.8												Ga0374944_353191_162557_163636
6-phosphofructokinase (ATP-dependent) (PfkA)	EC 5.3.1.9	Ga0374944_044193_170_1141	Ga0374944_593031_193190_194164	Ga0374944_168757_39396_40388, Ga0374944_168797_2641_3855 (could be Pfp)	Ga0374944_274651_36045_37070	Ga0374944_004455_27858_28811	Ga0374944_490801_20059_21807, Ga0374944_490836_9187_10146	Ga0374944_286303_73279_74310	Ga0374944_190360_27572_28543	Ga0374944_155079_39826_40797	Ga0374944_042748_1784_2767	Ga0374944_490836_9187_10146	Ga0374944_353205_82793_83821, Ga0374944_353210_388_2541	Ga0207996_10007935	Ga0374944_024847_7217_8197
pyrophosphate--fructose 6-phosphate 1-phosphotransferase (=pyrophosphate-dependent 6-phosphofructokinase) (Pfp)	EC 2.7.1.90	Ga0374944_044222_58548_59570	Ga0374944_593014_146342_147370	Ga0374944_168715_26588_27610	Ga0374944_274655_38197_39162	Ga0374944_004480_14778_15803	Ga0374944_490846_35316_36347 (could be PfkA)		Ga0374944_190353_63924_64955	Ga0374944_155020_7239_8267	Ga0374944_042748_8751_10007	Ga0374944_516698_31757_33001	Ga0374944_353193_44952_45983		Ga0374944_024838_4658_5131
fructose-1,6-bisphosphate aldolase class II (FbaA)	EC 4.1.2.13	Ga0374944_044204_13987_14997	Ga0374944_593022_26810_27820	Ga0374944_168699_14754_15761				Ga0374944_286320_25965_28955	Ga0374944_190372_1971_3440		Ga0374944_042823_37567_37797, Ga0374944_042824_55861_56748	Ga0374944_516714_14666_15637	Ga0374944_353209_55835_56809		Ga0374944_024847_13486_14412
fructose-1,6-bisphosphate aldolase class I (FbaB)	EC 4.1.2.13									Ga0374944_155042_3143_4192	Ga0374944_042767_4071_5123
triosephosphate isomerase (Tpi)	EC 5.3.1.1	Ga0374944_044241_43093_43845	Ga0374944_593014_9035_9796	Ga0374944_168701_1885_2688	Ga0374944_274675_30295_31062	Ga0374944_004537_2324_3082	Ga0374944_490793_7312_8091	Ga0374944_286332_8550_9320	Ga0374944_190375_1_426		Ga0374944_042825_15973_16752	Ga0374944_516669_18862_19644	Ga0374944_353191_317808_318566		Ga0374944_024917_623_1378
glyceraldehyde-3-phosphate dehydrogenase (Gap)	EC 1.2.1.12	Ga0374944_044225_26132_27121	Ga0374944_593005_15159_16178	Ga0374944_168710_20847_21839	Ga0374944_274675_28091_29098	Ga0374944_004545_5045_6046	Ga0374944_490788_54420_55430, Ga0374944_490801_22317_24785	Ga0374944_286322_57498_60104, Ga0374944_286328_8407_9417	Ga0374944_190372_132338_133348		Ga0374944_042825_18095_19093	Ga0374944_516669_21020_22018	Ga0374944_353191_310919_311929	Ga0207996_10077034
phosphoglycerate kinase (Pgk)	EC 2.7.2.3	Ga0374944_044203_34726_42783	Ga0374944_593014_7693_8919	Ga0374944_168701_2793_3662	Ga0374944_274675_29105_30292	Ga0374944_004537_3160_3480	Ga0374944_490793_6130_7311	Ga0374944_286332_9313_10503	Ga0374944_190360_37181_38437		Ga0374944_042825_16829_18007	Ga0374944_516669_19756_20937	Ga0374944_353191_316611_317798		Ga0374944_024917_4_564
phosphoglycerate mutase, 2,3-bisphosphoglycerate-independent (ApgM)	EC 5.4.2.11	Ga0374944_044217_41128_42756	Ga0374944_593003_103520_104725	Ga0374944_168765_2113_3315, Ga0374944_168699_16978_18663	Ga0374944_274653_8829_10028	Ga0374944_004467_200_1393	Ga0374944_490808_57068_58258, Ga0374944_490783_23194_24459	Ga0374944_286304_45031_46218	Ga0374944_190357_41043_42230	Ga0374944_155110_5068_6258	Ga0374944_042821_26375_27580, Ga0374944_042824_3888_5528	Ga0374944_516674_34712_35911, Ga0374944_516612_16077_17705	Ga0374944_353217_26141_27388
phosphoglycerate mutase, 2,3-bisphosphoglycerate-dependent (GpmA)	EC 5.4.2.12		Ga0374944_593005_13311_14060		Ga0374944_274652_2408_3160	Ga0374944_004524_7218_7628		Ga0374944_286319_22212_22958	Ga0374944_190381_9778_10524	Ga0374944_155042_4967_5152	Ga0374944_042767_5295_6038		Ga0374944_353205_27667_28419
enolase (Eno)	EC 4.2.1.11		Ga0374944_593006_898_2169	Ga0374944_168704_20708_21979	Ga0374944_274660_7888_9171	Ga0374944_004520_5907_7175	Ga0374944_490783_5276_6574	Ga0374944_286340_9077_10369	Ga0374944_190359_61875_63167		Ga0374944_042788_5583_6869	Ga0374944_516622_8842_10128	Ga0374944_353190_20802_22088
pyruvate kinase (Pyk)	EC 2.7.1.40	Ga0374944_044200_86264_87304	Ga0374944_593022_35904_36974	Ga0374944_168758_14667_15686		Ga0374944_004551_10572_11531	Ga0374944_490776_17462_18484	Ga0374944_286331_19798_20844	Ga0374944_190373_10452_11477	Ga0374944_155038_1104_2519	Ga0374944_042765_13321_14349	Ga0374944_516638_1585_2610	Ga0374944_353209_56855_57871	Ga0207996_100048621	Ga0374944_024922_3158_4183
Gluconeogenesis
pyruvate, phosphate dikinase (Ppd)	EC 2.7.9.1	Ga0374944_044222_5991_8699	Ga0374944_593014_197450_200194	Ga0374944_168726_2166_4586		Ga0374944_004510_3109_5790	Ga0374944_490811_1620_2621, Ga0374944_490814_6723_8138	Ga0374944_286312_22792_25446	Ga0374944_190344_19003_21621	Ga0374944_155064_993_3620	Ga0374944_042780_24472_27180	Ga0374944_516637_1986_4706	Ga0374944_353208_92777_95458	Ga0207996_10017925	Ga0374944_024837_3_953
phosphoenolpyruvate synthase (Pps)	EC 2.7.9.2														Ga0374944_024887_1_5550
phosphoenolpyruvate carboxykinase (ATP) (PckA)	EC 4.1.1.49	Ga0374944_044186_4566_6185	Ga0374944_593031_240029_241660
phosphoenolpyruvate carboxykinase (GTP) (PckG)	EC 4.1.1.32				Ga0374944_274657_6252_8030	Ga0374944_004556_5176_7068	Ga0374944_490856_32063_33925	Ga0374944_286343_24303_26162	Ga0374944_190351_25448_27307	Ga0374944_155029_1_1881	Ga0374944_042767_36543_38417	Ga0374944_516719_12457_14340	Ga0374944_353209_89026_90900	Ga0207996_10050272	Ga0374944_024854_1496_3271
fructose-1,6-bisphosphatase (Fbp)	EC 3.1.3.11
Glycogen/α-glucan synthesis
glucose-1-phosphate adenylyltransferase (GlgC)	EC 2.7.7.27	Ga0374944_044241_33721_34941	Ga0374944_593014_18107_19327	Ga0374944_168770_31644_32852	Ga0374944_274675_36536_37759	Ga0374944_004514_3082_4032	Ga0374944_490790_15496_16485	Ga0374944_286316_10936_12168	Ga0374944_190354_6018_7250		Ga0374944_042834_33243_34496		Ga0374944_353191_324186_325376
1,4-α-glucan branching enzyme (GlgB)	EC 2.4.1.18	Ga0374944_044232_14046_15971	Ga0374944_593006_123538_125469	Ga0374944_168712_6713_8752	Ga0374944_274658_33876_35453		Ga0374944_490845_27401_29014	Ga0374944_286332_52978_54582	Ga0374944_190365_571_2175		Ga0374944_042834_31291_32877
glycogen synthase (GlgA)	EC 2.4.1.21	Ga0374944_044193_72117_73481	Ga0374944_593031_125732_127138		Ga0374944_274658_64618_66030	Ga0374944_004548_2190_3593	Ga0374944_490806_12601_14016	Ga0374944_286338_4117_5526	Ga0374944_190367_73652_75058				Ga0374944_353191_312074_313480	Ga0207996_100090224	Ga0374944_024776_20158_21546
GH57 + glycogen synthase (GlgA)	EC 3.2.1.1 + EC 2.4.1.21										Ga0374944_042834_27487_30519
starch synthase (maltosyl-transferring) (GlgE)	EC:2.4.99.16			Ga0374944_168712_8803_10752
Pyruvate degradation
pyruvate:ferredoxin oxidoreductase (PorA,PorB,PorG,PorD)	EC 1.2.7.1				Ga0374944_274658_89023_90198 (PorA), Ga0374944_274658_90195_91088 (PorB), Ga0374944_274658_88219_88770 (PorG), Ga0374944_274658_88772_89026 (PorD)	Ga0374944_004507_14167_15342 (PorA), Ga0374944_004507_15357_16241 (PorB), Ga0374944_004507_13906_14163 (PorD), Ga0374944_004507_13377_13913 (PorG)	Ga0374944_490783_101436_102632 (PorA), Ga0374944_490783_100535_101422 (PorB), Ga0374944_490783_102629_102889 (PorD), Ga0374944_490783_102970_103521 (PorG)	Ga0374944_286309_51200_52387 (PorA), Ga0374944_286309_50305_51189 (PorB), Ga0374944_286309_52384_52533 (PorD), Ga0374944_286309_52655_53194 (PorG)	Ga0374944_190356_12739_13926 (PorA), Ga0374944_190356_11841_12728 (PorB), Ga0374944_190356_13923_14072 (PorD), Ga0374944_190356_14195_14734 (PorG)						Ga0374944_024846_1306_2490 (PorA), Ga0374944_024846_371_1306 (PorB)
pyruvate:ferredoxin oxidoreductase (monomeric) (Por)	EC 1.2.7.1	Ga0374944_044186_896_4486	Ga0374944_593031_236325_239885	Ga0374944_168784_25271_28816						Ga0374944_155082_10744_11076 = Ga0207996_10006838 (100%)	Ga0374944_042767_24413_27895	Ga0374944_516719_1173_4733 (Por)
phosphate acetyltransferase (Pta)	EC 2.3.1.8				Ga0374944_274658_205693_206625	Ga0374944_004470_18324_19289	Ga0374944_490824_24011_24991	Ga0374944_286321_24659_25630	Ga0374944_190372_32597_33568	Ga0374944_155051_10015_11004	Ga0374944_042782_1491_2492	Ga0374944_516668_22295_23293	Ga0374944_353202_25618_26556		Ga0374944_024884_12504_13520
acetate kinase (Ack)	EC 2.7.2.1				Ga0374944_274658_206622_207686	Ga0374944_004470_19286_20374	Ga0374944_490824_22874_24007	Ga0374944_286321_23546_24658	Ga0374944_190372_33626_34681	Ga0374944_155051_8843_9997	Ga0374944_042782_255_1406	Ga0374944_516668_23362_24504	Ga0374944_353202_26674_27702		Ga0374944_024884_11323_12471
Lactate degradation
L-lactate dehydrogenase (Ldh)	EC 1.1.1.27				Ga0374944_274650_61080_62024			Ga0374944_286333_40487_41446	Ga0374944_190373_50828_51790					Ga0207996_100045514	Ga0374944_024878_1184_2134
D-lactate dehydrogenase	EC 1.1.1.28	Ga0374944_044208_3101_4090	Ga0374944_593017_4206_5252, Ga0374944_593032_3003_3998	Ga0374944_168709_11437_12396

## Sheet: oxidative TCA cycle
Genus and species		Candidatus Aceula lacicola gen. et. sp .nov.	Candidatus Aceula meridiana sp. nov.	Candidatus Zapsychrus exili gen. et. sp. nov.	Candidatus Gygaella obscura gen. et sp. nov.	Candidatus Susulua stagnicola gen. et sp. nov.	Candidatus Saelkia tenebricola gen. et sp. nov.	Candidatus Kaelpia aquatica gen. et sp. nov.	Candidatus Kaelpia imicola sp. nov.	Candidatus Kappaea frigidicola gen. et sp. nov.	Candidatus Tantalella remota gen. et sp. nov.	Candidatus Aadella gelida gen. et sp. nov.	Candidatus Gorgyraea atricola gen. et sp. nov.	Candidatus Orphnella occulta gen. et sp. nov.	Candidatus Orphnella occulta gen. et sp. nov.
MAG ID		3300035698_1100 (type)	3300035698_985 (type)	3300035698_1555 (type)	3300035698_1934 (type)	3300035698_1005 (type)	3300035698_749 (type)	3300035698_2000 (type)	3300035698_1655 (type)	3300035698_1500 (type)	3300035698_1097 (type)	3300035698_848 (type)	3300035698_32 (type)	3300025586_21 (type)	3300035698_104
	EC
Tricarboxylic acid cycle (oxidative)
citrate Si-synthase (GltA)	EC 2.3.3.16	Ga0374944_044200_64286_65632	Ga0374944_593026_9012_10304	Ga0374944_168749_34973_36313	Ga0374944_274652_9174_10592	Ga0374944_004551_12387_13583		Ga0374944_286343_265_1671	Ga0374944_190351_313_1719
citrate Re-synthase	EC 2.3.3.3						Ga0374944_490846_12814_14055			Ga0374944_155108_3_1256	Ga0374944_042816_20366_21628	Ga0374944_516649_22662_23909	Ga0374944_353211_7084_8322	Ga0207996_100099317	Ga0374944_024897_22081_23382
aconitate hydratase (AcnA)*	EC 4.2. 1.3	Ga0374944_044200_47935_50574	Ga0374944_593026_29665_32298	Ga0374944_168749_16566_19205
isocitrate dehydrogenase (Icd)	EC 1.1.1.42	Ga0374944_044200_25194_26399	Ga0374944_593014_135337_136428	Ga0374944_168777_2752_3957	Ga0374944_274669_5612_6703	Ga0374944_004481_12609_13703	Ga0374944_490793_14390_15466	Ga0374944_286332_1088_2161	Ga0374944_190375_8378_9451	Ga0374944_155026_4435_4995	Ga0374944_042836_3722_4930	Ga0374944_490793_14390_15466	Ga0374944_353193_132455_133549	Ga0207996_10034735
2-oxoglutarate:ferredoxin oxidoreductase (KorA,KorB,KorC,KorD)	EC 1.2.7.3
succinyl-CoA synthetase (SucD,SucC)	EC 6.2.1.5
succinate dehydrogenase (Sdh)	EC 1.3.5.1
fumarate hydratase (FumA,FumB)	EC 4.2.1.2				Ga0374944_274673_3_479 (FumB)	Ga0374944_004529_8308_9147 (FumA), Ga0374944_004529_7769_8311 (FumB)	Ga0374944_490856_41376_42221 (FumA), Ga0374944_490856_42218_42523 (FumB)	Ga0374944_286343_31147_31986 (FumA), Ga0374944_286343_31986_32519 (FumB)	Ga0374944_190351_32301_33134 (FumA), Ga0374944_190351_33134_33646 (FumB)	Ga0374944_155023_7484_7900 (FumA), Ga0374944_155023_6954_7481 (FumB)	Ga0374944_042759_21713_22564 (FumA), Ga0374944_042759_23031_23573 (FumB)	Ga0374944_516684_3883_4734 (FumA), Ga0374944_516684_4719_5276 (FumB)	Ga0374944_353191_148658_149467 (FumA), Ga0374944_353191_149516_150001 (FumB)		Ga0374944_024904_4809_5306 (FumA), Ga0374944_024820_1314_1835 (FumB)
fumarate hydratase, class II (FumC)	EC 4.2.1.2	Ga0374944_044200_60672_62066	Ga0374944_593026_14124_15521	Ga0374944_168749_30805_32172
malate dehydrogenase (Mdh)	EC 1.1.1.37	Ga0374944_044208_670_1644	Ga0374944_593032_585_1550	Ga0374944_168709_13267_14256	Ga0374944_274669_4696_5622	Ga0374944_004481_13700_14623	Ga0374944_490818_10759_11658	Ga0374944_286325_22550_23452	Ga0374944_190347_71213_72115	Ga0374944_155026_3489_4412			Ga0374944_353193_131526_132401 (Mdh)		Ga0374944_024806_3064_3984
malic enzyme (MaeA)	EC 1.1.1.38										Ga0374944_042836_13213_14475	Ga0374944_516639_9980_11230
* Note that aconitate hydratase (aconitase; AcnA) could only be identified in three MAGs (3300035698_1100, 3300035698_985, 3300035698_1555). It is possible that an aconitase family enzyme functions as the aconitate hydratase in those MAGs that lack AcnA. Of the eleven MAGs that lack an identifiable AcnA, nine encode two enzymes annotated as the aconitase family enzyme '3-isopropylmalate/(R)-2-met…

## Sheet: hydrogenases
Genus and species		Candidatus Aceula lacicola gen. et. sp .nov.	Candidatus Aceula meridiana sp. nov.	Candidatus Zapsychrus exili gen. et. sp. nov.	Candidatus Gygaella obscura gen. et sp. nov.	Candidatus Susulua stagnicola gen. et sp. nov.	Candidatus Saelkia tenebricola gen. et sp. nov.	Candidatus Kaelpia aquatica gen. et sp. nov.	Candidatus Kaelpia imicola sp. nov.	Candidatus Kappaea frigidicola gen. et sp. nov.	Candidatus Kappaea frigidicola gen. et sp. nov.	Candidatus Tantalella remota gen. et sp. nov.	Candidatus Aadella gelida gen. et sp. nov.	Candidatus Gorgyraea atricola gen. et sp. nov.	Candidatus Orphnella occulta gen. et sp. nov.	Candidatus Orphnella occulta gen. et sp. nov.
MAG ID		3300035698_1100 (type)	3300035698_985 (type)	3300035698_1555 (type)	3300035698_1934 (type)	3300035698_1005 (type)	3300035698_749 (type)	3300035698_2000 (type)	3300035698_1655 (type)	3300035698_1500 (type)	3300025669_20	3300035698_1097 (type)	3300035698_848 (type)	3300035698_32 (type)	3300025586_21 (type)	3300035698_104
	EC
Hydrogenases
[FeFe] hydrogenase [Group A3] (cytoplasmic) (HndD,HndC)	EC 1.12.1.3				Ga0374944_274649_16356_18317 (HndD), Ga0374944_274649_15185_16408 (HndC)	Ga0374944_004526_2_1354 [HndD], Ga0374944_004526_1347_2552 [HndC]		Ga0374944_286333_14515_16422 (HndD), Ga0374944_286333_13320_14522 (HndC)	Ga0374944_190373_24531_26453 (HndD), Ga0374944_190373_23336_24538 (HndC)		Ga0208904_10010096 (HndD), Ga0208904_10010095 (HndC)
H2-evolving/sulfide-producing [NiFe] sulfhydrogenase [Group 3b] (cytoplasmic) (ShyA, ShyD ShyG, ShyB)	EC 1.12.1.3/ EC 1.12.98.4											Ga0374944_042823_17358_18698 (ShyA), Ga0374944_042823_16604_17365 (ShyD), Ga0374944_042823_15735_16607 (ShyC), Ga0374944_042823_14702_15742 (ShyB)	Ga0374944_516654_15203_16531 (ShyA), Ga0374944_353209_27020_27715 (ShyD), Ga0374944_353209_27020_27715 (ShyC), Ga0374944_516654_18145_19185 (ShyB)		Ga0207996_100045535 (ShyA), Ga0207996_100045534 (ShyD), Ga0207996_100045533 (ShyC), Ga0207996_100045532 (ShyB)	Ga0207996_100045535 (ShyA), Ga0207996_100045534 (ShyD), Ga0207996_100045533 (ShyC), Ga0207996_100045532 (ShyB)
[NiFe] NAD-coupled bidirectional [NiFe] hydrogenase Group 3d (cytoplasmic) (HoxH, HoxY, HoxU, HoxF)	EC 1.12.1.2	Ga0374944_044186_31807_33249 (HoxH), Ga0374944_044186_33268_33813 (HoxY), Ga0374944_044186_33877_34647 (HoxU), Ga0374944_044186_34601_36418 (HoxF)	Ga0374944_593031_272347_273789 (HoxH), Ga0374944_593031_273804_274349 (HoxY), Ga0374944_593031_274366_275076 (HoxU), Ga0374944_593031_275092_276909 (HoxF)	Ga0374944_168762_46073_47512 (HoxA), Ga0374944_168762_45511_46056 (HoxY), Ga0374944_168762_44774_45478 (HoxU), Ga0374944_168762_42944_44755 (HoxF)
membrane-bound [NiFe] hydrogenase (MbhL, MbhK, MbhJ) (Group 4g)	EC:1.12.7.2						Ga0374944_353209_27020_27715 (MbhL), Ga0374944_490801_12575_12991 (MbhJ); next to gene cluster for multicomponent Na+:H+ antiporter (Mrp)							Ga0374944_353205_59751_60929 (MbhL), Ga0374944_353205_59316_59750 (MbhK); next to gene cluster for multicomponent Na+:H+ antiporter (Mrp)

## Sheet: Wood-Ljungdahl pathway
Genus and species		Candidatus Aceula lacicola gen. et. sp .nov.	Candidatus Aceula meridiana sp. nov.	Candidatus Zapsychrus exili gen. et. sp. nov.	Candidatus Gygaella obscura gen. et sp. nov.	Candidatus Susulua stagnicola gen. et sp. nov.	Candidatus Saelkia tenebricola gen. et sp. nov.	Candidatus Kaelpia aquatica gen. et sp. nov.	Candidatus Kaelpia imicola sp. nov.	Candidatus Kappaea frigidicola gen. et sp. nov.	Candidatus Tantalella remota gen. et sp. nov.	Candidatus Aadella gelida gen. et sp. nov.	Candidatus Gorgyraea atricola gen. et sp. nov.	Candidatus Orphnella occulta gen. et sp. nov.	Candidatus Orphnella occulta gen. et sp. nov.
MAG ID		3300035698_1100 (type)	3300035698_985 (type)	3300035698_1555 (type)	3300035698_1934 (type)	3300035698_1005 (type)	3300035698_749 (type)	3300035698_2000 (type)	3300035698_1655 (type)	3300035698_1500 (type)	3300035698_1097 (type)	3300035698_848 (type)	3300035698_32 (type)	3300025586_21 (type)	3300035698_104
	EC
Carbonyl branch
carbon monoxide dehydrogenase (AcsA/CooS)	EC 1.2.7.4												Ga0374944_353193_85864_87780
acetyl-CoA synthase (AcsB)	EC 2.3.1.169												Ga0374944_353193_81871_84048
corrinoid iron-sulfur protein AcsD													Ga0374944_353193_59458_60411
corrinoid iron-sulfur protein AcsC													Ga0374944_353193_80402_81652
carbon monoxide dehydrogenase iron-sulfur protein CooF													Ga0374944_353193_85338_85859
5-methyl THF : corrinoid/iron-sulfur proteinc-methyltransferase (AcsE)	EC 2.1.1.258												Ga0374944_353193_58581_59444
Methyl branch (THF-dependent)
formate transporter (FocA)													Ga0374944_353209_81823_82629
formate dehydrogenase (Fdh)
formate-tetrahydrofolate ligase (Fhs)	EC 6.3.4.3						Ga0374944_490775_3640_4476, Ga0374944_490818_15149_16063	Ga0374944_286325_26344_27984	Ga0374944_190347_66687_68327		Ga0374944_042792_26074_27780	Ga0374944_490818_15149_16063	Ga0374944_353193_90339_92048	Ga0207996_100090213	Ga0374944_024776_10939_12546
methylenetetrahydrofolate dehydrogenase/methenyltetrahydrofolate cyclohydrolase (FolD)	EC 3.5.4.9/ EC 1.5.1.1	Ga0374944_044193_66364_67230	Ga0374944_593031_131997_132863	Ga0374944_168772_9590_10453	Ga0374944_274658_55673_56509	Ga0374944_004520_29853_30698	Ga0374944_490818_13700_14569	Ga0374944_286325_24898_25764	Ga0374944_190347_68907_69773	Ga0374944_155059_2234_3136	Ga0374944_042792_24605_25480	Ga0374944_490818_13700_14569	Ga0374944_353193_88786_89634	Ga0207996_100090211	Ga0374944_024776_9423_10289
5,10-methylenetetrahydrofolate reductase (MetF)	EC 1.5.1.20	Ga0374944_044225_2361_3251	Ga0374944_593004_3_455	Ga0374944_168774_6313_7185	Ga0374944_274658_57168_58037	Ga0374944_004540_6652_7509	Ga0374944_490783_105150_106022	Ga0374944_190356_16194_17066	Ga0374944_190356_16194_17066	Ga0374944_155059_3117_3995	Ga0374944_042792_23861_24604	Ga0374944_490783_105150_106022	Ga0374944_353193_87790_88656	Ga0207996_100090210	Ga0374944_024776_7871_8737

## Sheet: pentose phosphate pathway
Genus and species		Candidatus Aceula lacicola gen. et. sp .nov.	Candidatus Aceula meridiana sp. nov.	Candidatus Zapsychrus exili gen. et. sp. nov.	Candidatus Gygaella obscura gen. et sp. nov.	Candidatus Susulua stagnicola gen. et sp. nov.	Candidatus Saelkia tenebricola gen. et sp. nov.	Candidatus Kaelpia aquatica gen. et sp. nov.	Candidatus Kaelpia imicola sp. nov.	Candidatus Kappaea frigidicola gen. et sp. nov.	Candidatus Tantalella remota gen. et sp. nov.	Candidatus Aadella gelida gen. et sp. nov.	Candidatus Gorgyraea atricola gen. et sp. nov.	Candidatus Orphnella occulta gen. et sp. nov.	Candidatus Orphnella occulta gen. et sp. nov.
MAG ID		3300035698_1100 (type)	3300035698_985 (type)	3300035698_1555 (type)	3300035698_1934 (type)	3300035698_1005 (type)	3300035698_749 (type)	3300035698_2000 (type)	3300035698_1655 (type)	3300035698_1500 (type)	3300035698_1097 (type)	3300035698_848 (type)	3300035698_32 (type)	3300025586_21 (type)	3300035698_104
	EC
Pentose biosynthesis
ribulose-phosphate isomerase (Rpi)	EC 5.3.1.6
ribulose-phosphate 3-epimerase (=D-ribulose 5-phosphate epimerase) (Rpe)	EC 5.1.3.1	Ga0374944_044218_30991_31701	Ga0374944_593023_5107_5823	Ga0374944_168744_32319_33026	Ga0374944_274668_37702_38361	Ga0374944_004513_1800_2429	Ga0374944_490806_58970_59704	Ga0374944_286303_1721_2425	Ga0374944_190367_29462_30166	Ga0374944_155032_3960_4613	Ga0374944_042775_36275_36916	Ga0374944_516674_22255_22914	Ga0374944_353193_68632_69345
transketolase (Tkt)	EC 2.2.1.1	Ga0374944_044200_91224_92162/ Ga0374944_044200_92176_92997	Ga0374944_593031_453915_454403/ Ga0374944_593031_454393_455253	Ga0374944_168698_19233_20180/ Ga0374944_168698_20206_21036	Ga0374944_274658_94926_95765/ Ga0374944_274658_95768_96697	Ga0374944_004486_5822_6655/ Ga0374944_004486_6675_7610	Ga0374944_490781_10330_11262/ Ga0374944_490781_9509_10333, Ga0374944_490783_88909_89850/ Ga0374944_490783_89847_90668	Ga0374944_286307_53514_54341/ Ga0374944_286307_52582_53517	Ga0374944_190355_19968_20795/ Ga0374944_190355_20792_21727	Ga0374944_155041_31450_32388/ Ga0374944_155041_32408_33241	Ga0374944_042787_22061_23017, Ga0374944_042787_25901_26737	Ga0374944_516622_24165_25001/ Ga0374944_516622_27841_28806	Ga0374944_353216_13486_14310/ Ga0374944_353216_14320_15258		Ga0374944_024779_2161_3129
transaldolase (Tal)	EC 2.2.1.2			Ga0374944_168698_17927_19069	Ga0374944_274668_15627_16274	Ga0374944_004553_551_1213		Ga0374944_286321_11312_11965	Ga0374944_190372_47232_47885

## Sheet: nucleotide synthesis
Genus and species		Candidatus Aceula lacicola gen. et. sp .nov.	Candidatus Aceula meridiana sp. nov.	Candidatus Gygaella obscura gen. et sp. nov.	Candidatus Susulua stagnicola gen. et sp. nov.	Candidatus Saelkia tenebricola gen. et sp. nov.	Candidatus Kaelpia aquatica gen. et sp. nov.	Candidatus Kaelpia imicola sp. nov.	Candidatus Kappaea frigidicola gen. et sp. nov.	Candidatus Tantalella remota gen. et sp. nov.	Candidatus Aadella gelida gen. et sp. nov.	Candidatus Gorgyraea atricola gen. et sp. nov.	Candidatus Orphnella occulta gen. et sp. nov.
MAG ID		3300035698_1100 (type)	3300035698_985 (type)	3300035698_1934 (type)	3300035698_1005 (type)	3300035698_749 (type)	3300035698_2000 (type)	3300035698_1655 (type)	3300035698_1500 (type)	3300035698_1097 (type)	3300035698_848 (type)	3300035698_32 (type)	3300035698_104
	EC
Nucleotide biosynthesis
deoxyribose-phosphate aldolase (DeoC)	EC 4.1.2.4
phosphopentomutase (DeoB)	EC 5.4.2.7
purine-nucleoside phosphorylase (DeoD)	EC 2.4.2.1					Ga0374944_490778_26619_27443	Ga0374944_286314_15092_15916	Ga0374944_190347_14830_15654		Ga0374944_042802_6252_7007	Ga0374944_516702_4401_10982	Ga0374944_353209_60012_60713
amidophosphoribosyltransferase (PurF)	EC 2.4.2.14	Ga0374944_044204_21330_22733	Ga0374944_593023_9593_10963	Ga0374944_274652_14630_16069, Ga0374944_274655_21958_23343	Ga0374944_004477_24_1430	Ga0374944_490799_4321_5760	Ga0374944_286319_26908_28350	Ga0374944_190381_15441_16877	Ga0374944_155106_3341_4504	Ga0374944_042826_28815_30263	Ga0374944_516656_1939_3384	Ga0374944_353216_44043_45461	Ga0374944_024792_2_1357
phosphoribosylamine--glycine ligase (=GAR synthetase) (PurD)	EC 6.3.4.13	Ga0374944_044240_19536_20834	Ga0374944_593011_113656_114939, Ga0374944_593011_173353_174639	Ga0374944_274658_11237_12529	Ga0374944_004520_51078_51518	Ga0374944_490783_72755_74053	Ga0374944_286309_45691_46980	Ga0374944_190356_7042_8331	Ga0374944_155048_1718_2989	Ga0374944_042788_19544_20821	Ga0374944_516622_13963_15315	Ga0374944_353190_28628_29902	Ga0374944_024906_514_1809
phosphoribosylglycinamide formyltransferase (=GAR transformylase) (PurN)	EC 2.1.2.2	Ga0374944_044237_5515_6093		Ga0374944_274660_11802_12425	Ga0374944_004455_8842_9456	Ga0374944_490783_6754_7359	Ga0374944_286340_10359_10985	Ga0374944_190359_61259_61873	Ga0374944_155060_1828_2433	Ga0374944_042788_4927_5535	Ga0374944_516622_8221_8826	Ga0374944_353190_17133_17732
phosphoribosylformylglycinamidine synthase (=FGAM synthetase) (PurL)	EC 6.3.5.3	Ga0374944_044240_14154_17054, Ga0374944_044240_17722_18528	Ga0374944_593011_167978_170878	Ga0374944_274658_5844_8765, Ga0374944_274658_9433_10230	Ga0374944_004549_9189_11378, Ga0374944_004520_47888_50077	Ga0374944_490815_13791_15974	Ga0374944_286316_6448_8637, Ga0374944_286348_1445_3655	Ga0374944_190354_1524_3713	Ga0374944_155077_2_1504, Ga0374944_155048_1_699	Ga0374944_042836_6699_9581, Ga0374944_042836_9568_10386	Ga0374944_516639_14121_17003	Ga0374944_353190_22545_24779	Ga0374944_024792_1414_3651
phosphoribosylformylglycinamidine cyclo-ligase (=AIR synthetase) (PurM)	EC 6.3.3.1	Ga0374944_044240_18541_19539	Ga0374944_593011_172355_173356	Ga0374944_274658_10227_11240	Ga0374944_004520_50092_51081, Ga0374944_004549_8198_9187	Ga0374944_490783_74064_75065	Ga0374944_286309_46977_47978	Ga0374944_190356_8328_9329	Ga0374944_155048_709_1704	Ga0374944_042788_18512_19516	Ga0374944_516622_13008_14006	Ga0374944_353190_27669_28631	Ga0374944_024906_1806_2813
N5-carboxyaminoimidazole ribonucleotide synthase (=NCAIR synthetase) (PurK)	EC 6.3.4.18
N5-carboxyaminoimidazole ribonucleotide mutase (=NCAIR mutase) (class I) (PurE)	EC 5.4.99.18	Ga0374944_044240_20851_21339	Ga0374944_593011_174741_175271	Ga0374944_274658_12552_13040		Ga0374944_490783_72259_72762			Ga0374944_155048_4197_4679	Ga0374944_042788_20839_21336	Ga0374944_516622_15454_15948	Ga0374944_353190_29972_30451	Ga0374944_024906_14_490
phosphoribosylaminoimidazole-succinocarboxymide synthase (SAICAR synthase) (PurC)	EC 6.3.2.6	Ga0374944_044240_13402_14106	Ga0374944_593011_167224_167928	Ga0374944_274657_5365_6255	Ga0374944_004532_3_596, Ga0374944_004556_7125_7523	Ga0374944_490778_50294_51196	Ga0374944_286320_15201_16118	Ga0374944_190346_5900_6829	Ga0374944_155076_157_1050	Ga0374944_042767_38462_39337	Ga0374944_516719_14419_15315	Ga0374944_353190_26870_27574	Ga0374944_024906_2815_3282
adenylosuccinate lyase (PurB)	EC 4.3.2.2	Ga0374944_044240_12074_13366	Ga0374944_593011_165902_167194	Ga0374944_274658_4522_5787	Ga0374944_004520_46402_47694, Ga0374944_004549_11475_11687	Ga0374944_490783_75093_76364	Ga0374944_286309_48217_49449	Ga0374944_190356_9611_10909	Ga0374944_155077_1618_2958	Ga0374944_042788_17223_18515	Ga0374944_516622_11612_12880	Ga0374944_353190_25576_26868
phosphoribosylaminoimidazolecarboxamide formyltransferase/IMP cyclohydrolase (PurH)	EC 2.1.2.3/ EC 3.5.4.10	Ga0374944_044211_7756_9312	Ga0374944_593006_83255_84811	Ga0374944_274667_3785_5356	Ga0374944_004468_2247_3827	Ga0374944_490791_11486_13057	Ga0374944_286317_7181_8746	Ga0374944_190371_5799_7376	Ga0374944_155100_9560_11143	Ga0374944_042824_20861_22426	Ga0374944_516612_3680_5242	Ga0374944_353214_46734_48311
adenylosuccinate synthetase (PurA)	EC 6.3.4.4	Ga0374944_044193_44442_45713	Ga0374944_593031_153654_154925	Ga0374944_274650_33824_35092	Ga0374944_004552_1704_2957	Ga0374944_490846_11472_12776	Ga0374944_286303_51899_53179	Ga0374944_190353_42544_43824	Ga0374944_155108_2743_4020, Ga0374944_155109_1746_3098	Ga0374944_042816_22790_24070	Ga0374944_516649_20899_22179	Ga0374944_353211_8359_9573	Ga0374944_024897_23405_24679
IMP dehydrogenase (GuaB)	EC 1.1.1.205	Ga0374944_044222_36829_37989	Ga0374944_593014_171715_172875	Ga0374944_274653_23666_24826		Ga0374944_490799_19429_20589	Ga0374944_286319_42162_43322	Ga0374944_190381_30693_31853	Ga0374944_155064_15742_16902	Ga0374944_042807_1998_3158	Ga0374944_516637_19924_21087	Ga0374944_353208_111929_113089
GMP synthase (glutamine-hydrolyzing) (GuaA)	EC 6.3.5.2	Ga0374944_044222_35263_36807	Ga0374944_593014_172900_174444	Ga0374944_274653_24826_26373	Ga0374944_004520_32853_34394	Ga0374944_490799_17834_19369, Ga0374944_490815_23546_24511	Ga0374944_286319_40566_42098	Ga0374944_190354_8659_9624, Ga0374944_190381_29097_30629	Ga0374944_155068_2110_3669	Ga0374944_042813_93024_93992, Ga0374944_042836_4986_6536	Ga0374944_516629_3644_3889, Ga0374944_516639_17525_19078	Ga0374944_353208_21552_22517, Ga0374944_353216_48512_50053	Ga0374944_024858_5731_6699, Ga0374944_024792_3787_5328
carbamoyl-phosphate synthase (CarB,CarA)	EC 6.3.5.5	Ga0374944_044204_18099_21317 (CarB)	Ga0374944_593023_10948_14211 (CarB), Ga0374944_593023_14198_15295 (CarA), Ga0374944_593011_125570_128809 (CarB)	Ga0374944_274657_29259_32453 (CarB)	Ga0374944_004477_3103_6312 (CarB)	Ga0374944_490810_9629_12847 (CarB)	Ga0374944_286334_19918_20328 (CarB), Ga0374944_286334_18843_19934 (CarA)	Ga0374944_190351_76651_79854 (CarB)	Ga0374944_155059_16285_19509 (CarB), Ga0374944_155059_15221_16264 (CarA)	Ga0374944_042823_26765_27847 (CarA), Ga0374944_042823_27840_31058 (CarB)	Ga0374944_516613_40240_43482 (CarB), Ga0374944_516613_39155_40240 (CarA)	Ga0374944_353216_39287_42490 (CarB)	Ga0374944_024792_5365_8592 (CarB)
aspartate carbamoyltransferase (PyrB)	EC 2.1.3.2	Ga0374944_044218_14230_15159	Ga0374944_593006_150762_151724	Ga0374944_274657_36002_36922	Ga0374944_004459_28860_29792	Ga0374944_490818_4872_5861	Ga0374944_286325_16603_17592	Ga0374944_190347_80217_81206	Ga0374944_155059_11460_12401	Ga0374944_042817_6019_6999	Ga0374944_516619_2525_3490	Ga0374944_353206_38444_39415
dihydroorotase (PyrC)	EC 3.5.2.3	Ga0374944_044218_12936_14216	Ga0374944_593006_149480_150760, Ga0374944_593001_2322_3416	Ga0374944_274657_34717_36000	Ga0374944_004459_29789_31072	Ga0374944_490818_3608_4900	Ga0374944_286325_15321_16619	(pseudogene?)	Ga0374944_155059_12385_13668	Ga0374944_042817_4690_6000	Ga0374944_516619_3504_4781	Ga0374944_353206_37195_38460
dihydroorotate dehydrogenase (NAD+) (Class 1B) (PyrD, PyrK)	EC 1.3.1.14	Ga0374944_044218_9722_10630 (PyrD), Ga0374944_044218_11003_11773 (PyrK)	Ga0374944_593006_146173_147078 (PyrD), Ga0374944_593006_147441_148220 (PyrK)	Ga0374944_274657_25995_26903 (PyrD), Ga0374944_274657_27272_28057 (PyrK)	Ga0374944_004536_2522_3430 (PyrD), Ga0374944_004459_35150_35926 (PyrK)	Ga0374944_490818_2_676 (PyrD), Ga0374944_490818_661_1440 (PyrK)	Ga0374944_286325_11444_12364 (PyrD), Ga0374944_286325_12361_13137 (PyrK)	Ga0374944_190347_85904_86836 (PyrD), Ga0374944_190347_85143_85919 (PyrK)	Ga0374944_155059_20281_21198 (PyrD), Ga0374944_155059_19511_20290 (PyrK)	Ga0374944_042817_2891_3808 (PyrD), Ga0374944_042817_3817_4641 (PyrK)	Ga0374944_516619_5560_6525 (PyrD), Ga0374944_516619_4791_5582 (PyrK)	Ga0374944_353206_34247_35185 (PyrD), Ga0374944_353206_35176_35967 (PyrK)
orotate phosphoribosyltransferase (PyrE)	EC 2.4.2.10	Ga0374944_044206_13146_13700	Ga0374944_593001_3_383	Ga0374944_274657_24731_25315		Ga0374944_490825_1066_1641	Ga0374944_286325_10185_10766	Ga0374944_190347_87514_88095	Ga0374944_155059_22126_22701	Ga0374944_042817_1438_2016	Ga0374944_516619_7284_7862
OMP carboxylase (=orotidine-5-phosphate decarboxylase) (PyrF)	EC 4.1.1.23	Ga0374944_044218_8987_9721	Ga0374944_593001_419_1312	Ga0374944_274657_25316_26011	Ga0374944_004536_1861_2532	Ga0374944_490825_380_1069	Ga0374944_286325_10759_11466	Ga0374944_190347_86829_87524	Ga0374944_155059_21410_22126	Ga0374944_042817_2101_2811	Ga0374944_516619_6534_7247	Ga0374944_353206_33576_34265
uridylate kinase (=UMP kinase) (PyrH)	EC 2.7.4.22	Ga0374944_044203_6789_7508	Ga0374944_593031_202506_203234	Ga0374944_274655_29638_30357	Ga0374944_004461_205_918	Ga0374944_490837_8268_8984	Ga0374944_286322_53396_54112	Ga0374944_190346_16462_17178	Ga0374944_155041_10231_10956	Ga0374944_042787_937_1662	Ga0374944_516622_49467_50186	Ga0374944_353216_55671_56384	Ga0374944_024842_3006_3758
nucleoside-diphosphate kinase (Ndk)	EC 2.7.4.6			Ga0374944_274657_66902_67405	Ga0374944_004459_12504_13010	Ga0374944_490783_166527_167030	Ga0374944_286335_41924_42427	Ga0374944_190370_41293_41814	Ga0374944_155033_2996_3502	Ga0374944_042798_38222_38719	Ga0374944_516619_16404_16952	Ga0374944_353206_103817_104320
CTP synthase (glutamine-hydrolyzing) (PyrG)	EC 6.3.4.2	Ga0374944_044218_34432_36036	Ga0374944_593023_7896_9506				Ga0374944_286347_2080_3678		Ga0374944_155079_24996_26606	Ga0374944_042823_31086_32690	Ga0374944_516639_20576_20767

## Sheet: energy conservation
Genus and species		Candidatus Aceula lacicola gen. et. sp .nov.	Candidatus Aceula meridiana sp. nov.	Candidatus Zapsychrus exili gen. et. sp. nov.	Candidatus Gygaella obscura gen. et sp. nov.	Candidatus Susulua stagnicola gen. et sp. nov.	Candidatus Saelkia tenebricola gen. et sp. nov.	Candidatus Kaelpia aquatica gen. et sp. nov.	Candidatus Kaelpia imicola sp. nov.	Candidatus Kappaea frigidicola gen. et sp. nov.	Candidatus Tantalella remota gen. et sp. nov.	Candidatus Aadella gelida gen. et sp. nov.	Candidatus Gorgyraea atricola gen. et sp. nov.	Candidatus Orphnella occulta gen. et sp. nov.	Candidatus Orphnella occulta gen. et sp. nov.
MAG ID		3300035698_1100 (type)	3300035698_985 (type)	3300035698_1555 (type)	3300035698_1934 (type)	3300035698_1005 (type)	3300035698_749 (type)	3300035698_2000 (type)	3300035698_1655 (type)	3300035698_1500 (type)	3300035698_1097 (type)	3300035698_848 (type)	3300035698_32 (type)	3300025586_21 (type)	3300035698_104
	EC
Energy conservation
F-type ATP synthase	EC 7.1.2.2	Ga0374944_044214_3643_5208 (AtpA), Ga0374944_044214_5222_5536 (AtpC), Ga0374944_044214_5571_5792 (AtpE), Ga0374944_044214_6053_6796 (AtpF), Ga0374944_044214_6806_7657 (AtpG), Ga0374944_044214_7677_9179 (AtpD); cluster adjacent to genes for Type II/Type IV secretion PilB ATPase and PilC proteins	Ga0374944_593028_33761_35371 (AtpB), Ga0374944_593028_35391_36242 (AtpG), Ga0374944_593028_36249_36992 (AtpF), Ga0374944_593028_37254_37475 (AtpE), Ga0374944_593028_37499_37789 (AtpC), Ga0374944_593028_37844_39418 (AtpA); cluster adjacent to genes for Type II/Type IV secretion PilB ATPase and PilC proteins			Ga0374944_004495_879_1619 (AtpH), Ga0374944_004495_1637_2653 (AtpA), Ga0374944_004495_619_831 (AtpK)				Ga0374944_155060_4466_4711 (AtpC), Ga0374944_155060_4715_5281 (AtpD), Ga0374944_155033_4122_4829 (AtpB), Ga0374944_155033_4964_5269 (AtpE), Ga0374944_155033_5283_5762 (AtpF), Ga0374944_155033_5765_6307 (AtpH), Ga0374944_155033_6332_7951 (AtpA), Ga0374944_155033_7961_8821 (AtpG), Ga0374944_155033_8842_9822 (AtpD)				Ga0207996_10038313 (AtpB), Ga0207996_10038314 (AtpG), Ga0207996_10038315 (AtpA), Ga0207996_10038316 (AtpH), Ga0207996_10038317 (AtpE); cluster adjacent to genes for Type II/Type IV secretion proteinPilB ATPase gene; Ga0207996_10046097 (AtpA), Ga0207996_10046096 (AtpH), Ga0207996_10046095 (AtpE)	Ga0374944_024913_28_642 (AtpG), Ga0374944_024913_702_2114 (AtpD)
V-type ATP synthase	EC 7.1.2.2	Ga0374944_044218_1875_2330 (AtpK), Ga0374944_044218_2346_4112 (AtpI), Ga0374944_044218_4109_4726 (AtpD), Ga0374944_044218_4732_6027 (AtpB), Ga0374944_044218_6020_7765 (AtpA), Ga0374944_044218_8337_8948 (AtpE)	Ga0374944_593006_138220_138675 (AtpK), Ga0374944_593006_138691_140451 (AtpI), Ga0374944_593006_140448_141065 (AtpD), Ga0374944_593006_141069_142364 (AtpB), Ga0374944_593006_142366_144102 (AtpA), Ga0374944_593006_144683_145297 (AtpE)	Ga0374944_168744_58792_60522 (AtpA), Ga0374944_168744_60539_61840 (AtpB), Ga0374944_168744_61842_62447 (AtpD), Ga0374944_168744_62615_64357 (AtpI), Ga0374944_168744_64368_64820 (AtpK), Ga0374944_168744_57604_58215 (AtpE)	Ga0374944_274657_16469_17062 (AtpD), Ga0374944_274657_17086_18456 (AtpB), Ga0374944_274657_18463_20217 (AtpA), Ga0374944_274657_20247_20567/Ga0374944_274657_24418_24729 (AtpF), Ga0374944_274657_20560_21363 (AtpC), Ga0374944_274657_21520_21942 (AtpE), Ga0374944_274657_21947_22405 (AtpK), Ga0374944_274657_22419_24410 (AtpI)	Ga0374944_004536_3_449 (AtpA), Ga0374944_004536_930_1538 (AtpE), Ga0374944_004457_221_1561 (AtpB), Ga0374944_004457_1590_2201 (AtpD), Ga0374944_004457_2198_3970 (AtpI), Ga0374944_004457_4051_4497 (AtpK)	Ga0374944_490825_2812_4539 (AtpA), Ga0374944_490825_4536_5828 (AtpB), Ga0374944_490825_5842_6453 (AtpD), Ga0374944_490825_6466_8244 (AtpI), Ga0374944_490825_8450_8893 (AtpK)	Ga0374944_286325_3159_3602 (AtpK), Ga0374944_286325_3615_5387 (AtpI), Ga0374944_286325_5390_6016 (AtpD), Ga0374944_286325_6004_7296 (AtpB), Ga0374944_286325_7280_9028 (AtpA), Ga0374944_286325_9520_10131 (AtpE)	Ga0374944_190347_88149_88760 (AtpE), Ga0374944_190347_89252_91012 (AtpA), Ga0374944_190347_90984_92276 (AtpB), Ga0374944_190347_92279_92890 (AtpD), Ga0374944_190347_92893_94665 (AtpI), Ga0374944_190347_94680_95123 (AtpK)		Ga0374944_042798_39585_40058 (AtpK), Ga0374944_042798_40095_41882 (AtpI), Ga0374944_042798_41879_42493 (AtpD), Ga0374944_042798_42550_43866 (AtpB), Ga0374944_042798_43871_45370 (AtpA)	Ga0374944_516619_9061_10812 (AtpA), Ga0374944_516619_10832_12127 (AtpB), Ga0374944_516619_12408_13013 (AtpD), Ga0374944_516619_13269_15062 (AtpI), Ga0374944_516619_15166_15603 (AtpK),Ga0374944_516619_7973_8578 (AtpE)	Ga0374944_353206_24075_24524 (AtpK), Ga0374944_353206_24556_26340 (AtpI), Ga0374944_353206_26337_26951 (AtpD), Ga0374944_353206_26954_28249 (AtpB), Ga0374944_353206_28318_30039 (AtpA), Ga0374944_353206_30521_31123 (AtpE)
multicomponent Na+:H+ antiporter (Mnh/Mrp)							Ga0374944_490801_5118_5444 (MnhG), Ga0374944_490801_5437_5805 (MnhF), Ga0374944_490801_5802_6299 (MnhE), Ga0374944_490801_6296_7801 (MnhD), Ga0374944_490801_7798_8136 (MnhC), Ga0374944_490801_8133_8588 (MnhB), Ga0374944_490801_8578_9126 (MnhB), Ga0374944_490801_9128_10855 (MnhD)						Ga0374944_353205_62735_63253 (MnhB), Ga0374944_353205_63255_63707 (MnhB), Ga0374944_353205_63803_64042 (MnhC), Ga0374944_353205_64045_65544 (MnhD), Ga0374944_353205_65661_66038 (MnhE), Ga0374944_353205_66038_66412 (MnhF), Ga0374944_353205_66405_66731 (MnhG)
ferredoxin:NAD+-oxidoreductase complex (Rnf)	EC 7.2.1.2	Ga0374944_044200_55083_55655 (RnfA), Ga0374944_044200_55655_56242 (RnfE), Ga0374944_044200_56239_56817 (RnfG), Ga0374944_044200_56810_57817 (RnfD), Ga0374944_044200_57820_59163 (RnfC), Ga0374944_044200_59163_60035 (RnfB)	Ga0374944_593026_18997_19887 (RnfB), Ga0374944_593026_19884_21254 (RnfC), Ga0374944_593026_21251_22252 (RnfD), Ga0374944_593026_22245_22820 (RnfG), Ga0374944_593026_22820_23407 (RnfE), Ga0374944_593026_23783_24355 (RnfA)	Ga0374944_168749_22914_23489 (RnfA), Ga0374944_168749_23507_24094 (RnfE), Ga0374944_168749_24562_25137 (RnfG), Ga0374944_168749_25201_26184 (RnfD), Ga0374944_168749_26652_27992 (RnfC), Ga0374944_168749_28062_28916 (RnfB)	Ga0374944_274660_12395_13156 (RnfB), Ga0374944_274660_13186_13794 (RnfA), Ga0374944_274660_13796_14440 (RnfE), Ga0374944_274660_14421_15380 (RnfD), Ga0374944_274660_15370_15870 (RnfG), Ga0374944_274660_15894_17168 (RnfC)	Ga0374944_004455_10691_11272 (RnfA), Ga0374944_004455_11315_11902 (RnfE), Ga0374944_004455_11968_12522 (RnfG), Ga0374944_004455_12586_13452 (RnfD), Ga0374944_004455_13493_14785 (RnfC), Ga0374944_004455_9882_10688 (RnfB)	Ga0374944_490832_3823_4401 (RnfA), Ga0374944_490832_4398_4997 (RnfE), Ga0374944_490832_4984_5547 (RnfG), Ga0374944_490832_5544_6494 (RnfD), Ga0374944_490832_6487_7791 (RnfC)	Ga0374944_286331_13445_14023 (RnfA), Ga0374944_286331_14020_14619 (RnfE), Ga0374944_286331_14612_15154 (RnfG), Ga0374944_286331_15169_16119 (RnfD), Ga0374944_286331_16109_17422 (RnfC), Ga0374944_286340_10987_11802 (RnfB)	Ga0374944_190384_10601_11551 (RnfD), Ga0374944_190384_11566_12108 (RnfG), Ga0374944_190384_12101_12700 (RnfE), Ga0374944_190384_12697_13275 (RnfA), Ga0374944_190359_60442_61257 (RnfB)	Ga0374944_155059_6370_7731 (RnfC), Ga0374944_155059_7721_8656 (RnfD), Ga0374944_155059_8661_9206 (RnfG), Ga0374944_155059_9210_9833 (RnfE), Ga0374944_155059_9837_10424 (RnfA), Ga0374944_155059_10428_10709 (RnfB)	Ga0374944_042788_2203_2772 (RnfG), Ga0374944_042788_2772_3371 (RnfE), Ga0374944_042788_3375_3974 (RnfA), Ga0374944_042788_3_1256 (RnfC), Ga0374944_042788_4111_4917 (RnfB), Ga0374944_042788_1259_2206 (RnfD)	Ga0374944_516622_2922_4244 (RnfC), Ga0374944_516622_4245_5195 (RnfD), Ga0374944_516622_5233_5736 (RnfG), Ga0374944_516622_6187_6795 (RnfE), Ga0374944_516622_6792_7373 (RnfA), Ga0374944_516622_7381_8196 (RnfB)	Ga0374944_353190_11827_13107 (RnfC), Ga0374944_353190_13169_13762 (RnfG), Ga0374944_353190_13821_14678 (RnfD), Ga0374944_353190_14675_15265 (RnfE), Ga0374944_353190_15268_15876 (RnfA), Ga0374944_353190_15879_16676 (RnfB)	Ga0207996_10135381 (RnfA), Ga0207996_10135382 (RnfB)
pyrophosphate-energized sodium pump (HppA)	EC 7.2.3.-	Ga0374944_044237_12122_14221	Ga0374944_593006_25448_27547	Ga0374944_168810_7807_10140	Ga0374944_274650_31639_33741	Ga0374944_004513_2756_3097	Ga0374944_490846_9376_11475	Ga0374944_286303_49760_51859	Ga0374944_190353_40390_42477	Ga0374944_155108_4034_6046, Ga0374944_155109_3112_5307	Ga0374944_042802_30082_32058		Ga0374944_353211_9630_11720	Ga0207996_10009022	Ga0374944_024776_3_1364
bifunctional sulfide dehydrogenase/ferredoxin:NADP oxidoreductase (SudA,SudB)	EC 1.8.1.19/ EC 1.18.1.2	Ga0374944_044200_26999_28438 (SudA), Ga0374944_044200_28422_29291 (SudB)	Ga0374944_593014_191856_193241 (SudA), Ga0374944_593014_191069_191854 (SudB)	Ga0374944_168756_11530_12891 (SudA), Ga0374944_168756_10739_11617 (SudB)	Ga0374944_274652_6266_7630 (SudA), Ga0374944_274652_5415_6257 (SudB)	Ga0374944_004477_9669_11090 (SudA), Ga0374944_004477_11087_11929 (SudB)	Ga0374944_490812_3_1418 (SudA), Ga0374944_490812_1421_2248 (SudB)	Ga0374944_286316_3647_5062 (SudA), Ga0374944_286316_2823_3650 (SudB)	Ga0374944_190357_54088_55503 (SudA), Ga0374944_190357_53264_54091 (SudB)		Ga0374944_042809_760_2145 (SudA), Ga0374944_042809_2129_2977 (SudB)	Ga0374944_516654_51_1496 (SudA)	Ga0374944_353217_13143_14594 (SudA), Ga0374944_353217_14567_15388 (SudB)		Ga0374944_024789_524_1948 (SudA), Ga0374944_024789_1945_2838 (SudB)
electron transfer flavoprotein (Etf)		Ga0374944_044241_31674_32456 (EtfB), Ga0374944_044241_32458_33654 (EtfA)	Ga0374944_593014_25293_26489 (EtfA), Ga0374944_593014_26486_27271 (EtfB)	Ga0374944_168770_28289_29485 (EtfA), Ga0374944_168770_29482_30267 (EtfB)	Ga0374944_274675_39422_40204 (EtfB), Ga0374944_274675_40204_41406 (EtfA)	Ga0374944_004532_1621_2808 (EtfA), Ga0374944_004532_775_1566 (EtfB)	Ga0374944_490856_25804_26991 (EtfA), Ga0374944_490856_25019_25807 (EtfB)	Ga0374944_286343_16382_17578 (EtfA), Ga0374944_286343_15597_16385 (EtfB)	Ga0374944_190351_16471_17670 (EtfA), Ga0374944_190351_15686_16474 (EtfB)	Ga0374944_155051_2_757 (EtfA), Ga0374944_155051_754_1536 (EtfB)	Ga0374944_042775_7238_8026 (EtfA), Ga0374944_042775_8101_9243 (EtfB)	Ga0374944_516680_6283_7491 (EtfA), Ga0374944_516680_5469_6257 (EtfB)	Ga0374944_353202_55207_56415 (EtfA), Ga0374944_353202_54354_55205 (EtfB)
4Fe-4S ferredoxin		Ga0374944_044188_8215_9042		Ga0374944_168751_5769_6911, Ga0374944_168700_4935_5108, Ga0374944_274660_27534_27947	Ga0374944_274678_12881_14047, Ga0374944_274678_10854_11216	Ga0374944_004531_10945_11352, Ga0374944_004530_4090_4299, Ga0374944_004501_5154_6299	Ga0374944_490815_20744_21199, Ga0374944_490808_44330_44737, Ga0374944_490801_15196_16212, Ga0374944_490819_1021_1389	Ga0374944_286316_13716_14150	Ga0374944_190354_8100_8534, Ga0374944_190381_1303_2466	Ga0374944_155107_935_2101	Ga0374944_042771_235_1338, Ga0374944_042771_235_1338	Ga0374944_516664_11950_12615	Ga0374944_353205_55658_56611, Ga0374944_353205_53099_53440	Ga0207996_10097632, Ga0207996_100045545	Ga0374944_024878_5283_6119, Ga0374944_024843_21_746, Ga0374944_024805_3059_3895
3Fe-4S ferredoxin		Ga0374944_044201_62163_62348	Ga0374944_593007_536_724, Ga0374944_593017_2683_2871, Ga0374944_593017_2923_3111, Ga0374944_593031_475124_475384		Ga0374944_274658_91107_91286, Ga0374944_274660_27534_27947, Ga0374944_274678_10854_11216, Ga0374944_274678_12881_14047	Ga0374944_004507_16272_16457	Ga0374944_490783_99918_100103	Ga0374944_286309_49638_49823	Ga0374944_190356_11110_11295		Ga0374944_042748_7525_7767	Ga0374944_516628_12255_12440	Ga0374944_353205_9934_10125	Ga0207996_100294511
2Fe-2S ferredoxin		Ga0374944_044201_42162_42416		Ga0374944_168733_13092_13346
7Fe ferredoxin		Ga0374944_044200_50807_51061, Ga0374944_044186_57451_57621		Ga0374944_168762_32958_33125

## Sheet: transport
Genus and species		Candidatus Aceula lacicola gen. et. sp .nov.	Candidatus Aceula meridiana sp. nov.	Candidatus Zapsychrus exili gen. et. sp. nov.	Candidatus Gygaella obscura gen. et sp. nov.	Candidatus Susulua stagnicola gen. et sp. nov.	Candidatus Saelkia tenebricola gen. et sp. nov.	Candidatus Kaelpia aquatica gen. et sp. nov.	Candidatus Kaelpia imicola sp. nov.	Candidatus Kappaea frigidicola gen. et sp. nov.	Candidatus Tantalella remota gen. et sp. nov.	Candidatus Aadella gelida gen. et sp. nov.	Candidatus Gorgyraea atricola gen. et sp. nov.	Candidatus Orphnella occulta gen. et sp. nov.	Candidatus Orphnella occulta gen. et sp. nov.
MAG ID		3300035698_1100 (type)	3300035698_985 (type)	3300035698_1555 (type)	3300035698_1934 (type)	3300035698_1005 (type)	3300035698_749 (type)	3300035698_2000 (type)	3300035698_1655 (type)	3300035698_1500 (type)	3300035698_1097 (type)	3300035698_848 (type)	3300035698_32 (type)	3300025586_21 (type)	3300035698_104
	EC
Sugar uptake – ABC transporter
ABC transporter – multiple sugar? (solute-binding protein, permease, ATPase) ATPase, permease, and solute-binding protein (SBP) can be encoded separately	EC 7.5.2.- (ATPase)	Ga0374944_044237_47669_48448 (permease), Ga0374944_044237_48526_49452 (permease), Ga0374944_044237_49449_50762 (SBP)	Ga0374944_593005_47294_48409 (ATPase), Ga0374944_593006_72042_72884 (permease), Ga0374944_593006_72895_73830 (permease), Ga0374944_593006_73830_75062 (SBP)	Ga0374944_168744_94305_95600 (SBP), Ga0374944_168744_95601_96524 (permease), Ga0374944_168744_96529_97371 (permease), Ga0374944_168735_3_464 (ATPase); Ga0374944_168744_94305_95600 (SBP), Ga0374944_168744_95601_96524 (permease), Ga0374944_168744_96529_97371 (permease)	Ga0374944_274663_11815_13125 (SBP), Ga0374944_274663_13189_14001 (permease), Ga0374944_274663_14001_14834 (permease), Ga0374944_274668_11325_12428 (ATPase)	Ga0374944_004480_75_1397 (SBP), Ga0374944_004480_1394_2302 (permease), Ga0374944_004480_2379_3122 (permease), Ga0374944_004470_13347_14450 (ATPase)	Ga0374944_490808_30840_31787 (permease), Ga0374944_490808_31797_32678 (permease), Ga0374944_490824_13464_14567 (ATPase), Ga0374944_490783_135454_136725 (SBP)	Ga0374944_286304_23086_23979 (permease), Ga0374944_286304_23988_24857 (permease), Ga0374944_286321_15645_16748 (ATPase), Ga0374944_286335_11213_12481 (SBP)	Ga0374944_190357_20155_21048 (permease), Ga0374944_190357_21057_21926 (permease), Ga0374944_190370_10442_11710 (SBP), Ga0374944_190372_42449_43552 (ATPase)	Ga0374944_155041_3859_4965 (ATPase), Ga0374944_155070_7821_9017 (permease), Ga0374944_155070_9034_9996 (permease)	Ga0374944_042814_39569_40477 (permease), Ga0374944_042814_40515_41363 (permease), Ga0374944_042814_47156_48394 (SBP), Ga0374944_042820_16289_17365 (ATPase)	Ga0374944_516614_8004_9107 (ATPase), Ga0374944_516707_14657_15571 (permease), Ga0374944_516707_13602_14459 (permease)	Ga0374944_353208_120357_122348 (outer membrane receptor), Ga0374944_353208_122712_123485 (ATPase), Ga0374944_353208_123487_124458 (permease), Ga0374944_353208_124445_125140 (SBP)	Ga0207996_10035666 (permease), Ga0207996_10090571 (SBP), Ga0207996_10090572 (permease), Ga0207996_10090573 (permease)
Sugar uptake - other
sugar-proton symporter (MFS permease)										Ga0374944_155095_5851_7218	Ga0374944_042813_58669_59628				Ga0374944_024807_3074_4462
Peptide uptake - ABC transporter
di-/oligopeptide ABC transporter (solute-binding protein, permease, ATPase)	EC 7.4.2.- (ATPase)	Ga0374944_044241_40963_42717 (SBP), Ga0374944_044241_39998_40963 (permease), Ga0374944_044241_38902_39996 (permease), Ga0374944_044241_38123_38899 (ATPase), Ga0374944_044241_37254_38120 (ATPase)	Ga0374944_593014_10270_11940 (SBP), Ga0374944_593014_11943_12908 (permease), Ga0374944_593014_12901_14001 (permease), Ga0374944_593014_14002_14784 (ATPase), Ga0374944_593014_14785_15648 (ATPase)	Ga0374944_168770_38821_39813 (ATPase), Ga0374944_168770_40140_40919 (ATPase), Ga0374944_168770_40921_42015 (permease), Ga0374944_168770_42005_42973 (permease), Ga0374944_168770_43292_43564 (SBP)	Ga0374944_274675_31399_33039 (SBP), Ga0374944_274675_33036_34013 (permease), Ga0374944_274675_34010_34822 (permease), Ga0374944_274675_34815_35597 (ATPase), Ga0374944_274675_35599_36516 (ATPase)	Ga0374944_004474_2941_3912 (permease), Ga0374944_004474_3916_4971 (permease), Ga0374944_004474_4968_5753 (ATPase), Ga0374944_004474_5777_6688 (ATPase), Ga0374944_004537_128_1864 (SBP)	Ga0374944_490793_8377_10080 (SBP), Ga0374944_490793_10118_11083 (permease), Ga0374944_490793_11080_12132 (permease), Ga0374944_490793_12089_13078 (ATPase), Ga0374944_490793_13075_13851 (ATPase)	Ga0374944_286332_6540_8258 (SBP), Ga0374944_286332_5570_6535 (permease), Ga0374944_286332_4521_5573 (permease), Ga0374944_286332_3577_4521 (ATPase), Ga0374944_286332_2804_3580 (ATPase)	Ga0374944_190375_3356_4321 (permease), Ga0374944_190375_4318_5373 (permease), Ga0374944_190375_5373_6317 (ATPase), Ga0374944_190375_6314_7090 (ATPase), Ga0374944_190375_718_2427 (SBP)		Ga0374944_042825_13903_15465 (SBP), Ga0374944_042825_12576_13556 (permease), Ga0374944_042825_11676_12569 (permease), Ga0374944_042825_10751_11545 (ATPase), Ga0374944_042825_9803_10528 (ATPase)	Ga0374944_516669_12883_13611 (ATPase), Ga0374944_516669_13655_14455 (ATPase), Ga0374944_516669_14640_15452 (permease), Ga0374944_516669_15630_16613 (permease), Ga0374944_516669_16791_18449 (SBP)	Ga0374944_353191_318962_320569 (SBP), Ga0374944_353191_320604_321575 (permease), Ga0374944_353191_321568_322362 (permease), Ga0374944_353191_322448_323383 (ATPase), Ga0374944_353191_323361_324122 (ATPase)	Ga0207996_10112421 (ATPase), Ga0207996_10112422 (permease), Ga0207996_10112423 (permease), Ga0207996_10112424 (SBP)	Ga0374944_024917_1857_2585 (SBP)
Amino acid uptake - other
amino acid permease/ SLC12A domain		Ga0374944_044234_23966_26077	Ga0374944_593031_434027_436165	Ga0374944_168753_548_2662			-					Ga0374944_516691_16682_18523
amino acid permease					Ga0374944_274658_214852_215349
Xanthine/uracil uptake
xanthine/uracil transporter				Ga0207996_10050963
Phosphorus uptake - other
phosphate:Na+ symporter/cotransporter		Ga0374944_044225_22825_24498		Ga0374944_168749_10265_11938	Ga0374944_274677_16078_17208		Ga0374944_490856_11730_12851	Ga0374944_286334_2503_3630	Ga0374944_190351_2378_3499		Ga0374944_042793_274_1959		Ga0374944_353209_79962_81137		Ga0374944_024847_15162_16787
Iron uptake – ABC transporter
iron complex ABC transporter (solute-binding protein, permease, ATPase)	EC 7.2.2.16 (ATPase)				Ga0374944_274655_1050_1880 (SBP), Ga0374944_274655_1880_2896 (permease), Ga0374944_274655_2899_3696 (ATPase)		Ga0374944_490822_11195_12205 (SBP), Ga0374944_490822_12206_13768 (permease), Ga0374944_490822_13765_14490 (ATPase), Ga0374944_490781_33267_35045 (outer membrane receptor), Ga0374944_490788_3545_5548 (outer membrane receptor)	Ga0374944_286324_11296_13287 (outer membrane receptor), Ga0374944_286324_13324_14145 (SBP), Ga0374944_286324_14135_15121 (permease), Ga0374944_286324_15114_15815 (ATPase)	Ga0374944_190372_73243_74064 (SBP), Ga0374944_190372_74054_75040 (permease), Ga0374944_190372_75033_75818 (ATPase), Ga0374944_190372_71207_73207 (outer membrane receptor)			Ga0374944_516659_6857_7714 (SBP), Ga0374944_516659_7627_8709 (permease), Ga0374944_516659_8709_9515 (ATPase)	Ga0374944_353208_120357_122348 (outer membrane receptor), Ga0374944_353208_122712_123485 (ATPase), Ga0374944_353208_123487_124458 (permease), Ga0374944_353208_124445_125140 (SBP)		Ga0374944_024909_11561_12370 (SBP), Ga0374944_024909_12373_13365 (permease), Ga0374944_024909_13367_14173 (ATPase), Ga0374944_024909_14438_16453 (outer membrane receptor)
Iron uptake - other
ferrous iron transporter (FeoA, FeoB)		Ga0374944_044186_53855_56116 (FeoB)	Ga0374944_593031_294755_297010 (FeoB)	Ga0374944_168793_11434_11667 (FeoA), Ga0374944_168793_11686_13887 (FeoB)	Ga0374944_274652_3320_3553 (FeoA), Ga0374944_274652_3553_5271 (FeoB)	Ga0374944_004531_2023_2250 (FeoA), Ga0374944_004531_305_2026 (FeoB)	Ga0374944_490810_2524_2757 (FeoA), Ga0374944_490810_2754_4463 (FeoB)	Ga0374944_286343_56451_56684 (FeoA), Ga0374944_286343_56681_58390 (FeoB)	Ga0374944_190351_70033_70266 (FeoA), Ga0374944_190351_70263_71972 (FeoB)	Ga0374944_155021_15576_15812 (FeoA), Ga0374944_155021_15809_17518 (FeoB)	Ga0374944_042779_20540_20773 (FeoA), Ga0374944_042779_20770_22497 (FeoB)	Ga0374944_516678_2903_3193 (FeoA), Ga0374944_516678_3190_4905 (FeoB), Ga0374944_516698_26337_28283 (FeoB)	Ga0374944_353209_34707_36398 (FeoB), Ga0374944_353209_36413_36649 (FeoA)	Ga0207996_10058401 (FeoB), Ga0207996_10058402 (FeoA)
Cobalt/nickel uptake – ABC transporter
cobalt/nickel ABC transporter (solute-binding protein, permease, ATPase)												Ga0374944_516710_2636_3292 (ATPase), Ga0374944_516710_311_1210 (permease), Ga0374944_516710_3283_3723 (permease)

## Sheet: glycerol catabolism
Genus and species		Candidatus Aceula lacicola gen. et. sp .nov.	Candidatus Aceula meridiana sp. nov.	Candidatus Zapsychrus exili gen. et. sp. nov.	Candidatus Gygaella obscura gen. et sp. nov.	Candidatus Susulua stagnicola gen. et sp. nov.	Candidatus Saelkia tenebricola gen. et sp. nov.	Candidatus Kaelpia aquatica gen. et sp. nov.	Candidatus Kaelpia imicola sp. nov.	Candidatus Kappaea frigidicola gen. et sp. nov.	Candidatus Tantalella remota gen. et sp. nov.	Candidatus Aadella gelida gen. et sp. nov.	Candidatus Gorgyraea atricola gen. et sp. nov.	Candidatus Orphnella occulta gen. et sp. nov.	Candidatus Orphnella occulta gen. et sp. nov.
MAG ID		3300035698_1100 (type)	3300035698_985 (type)	3300035698_1555 (type)	3300035698_1934 (type)	3300035698_1005 (type)	3300035698_749 (type)	3300035698_2000 (type)	3300035698_1655 (type)	3300035698_1500 (type)	3300035698_1097 (type)	3300035698_848 (type)	3300035698_32 (type)	3300025586_21 (type)	3300035698_104
	EC
Glycerol degradation
glycerol kinase (GlpK)	EC 2.7.1.30	Ga0374944_044201_57362_58840		Ga0374944_168804_1673_3151							Ga0374944_042813_50782_52293	Ga0374944_516668_33320_34804
glycerol-3-phosphate dehydrogenase (GlpA)	EC 1.1.1.8	Ga0374944_044201_55917_57365, Ga0374944_044230_33054_34049	Ga0374944_593003_99038_100033	Ga0374944_168804_112_1542	Ga0374944_274653_4636_5637	Ga0374944_004469_21417_22421	Ga0374944_490790_1416_2417	Ga0374944_286321_1201_2199	Ga0374944_190372_59123_60124	Ga0374944_155047_95_1090	Ga0374944_042813_52295_53737, Ga0374944_042775_44378_45361	Ga0374944_516668_34806_36251, Ga0374944_516674_31025_32017	Ga0374944_353202_111766_112755

[truncated: 6 more sheets: amino acid metabolism, aldehydes + alcohols, proteases+peptidases, oligo|disaccharide degrad., lipid-LPS synthesis, oxidative stress]
